# Supplementary material for: A case of avian influenza A(H5N1) in England, January 2022
Source: Euro Surveill. 2022 Feb 3;27(5):2200061. doi: 10.2807/1560-7917.ES.2022.27.5.2200061 (PMC8815099; doi:10.2807/1560-7917.ES.2022.27.5.2200061)
Supplement: Supplement [file 22-00061_OLIVER_H5N1_Supplementary_Table_S1.xlsx]

## Sheet: Tabelle1
This supplementary material is hosted by Eurosurveillance as supporting information alongside the article A case of avian influenza A(H5N1) in England, January 2022 on behalf of the authors who remain responsible for the accuracy and appropriateness of the content. The same standards for ethics, copyright, attributions and permissions as for the article apply. Eurosurveillance is not responsible …
Supplementary Table S1: H5 HA sequences collected between 1 January 2020 and 18 January 2022 were obtained from the EpiFlu database of the Global Initiative on Sharing Avian Influenza Data (GISAID)
Isolate_Id	HA Segment_Id	Isolate_Name	Subtype	Location	Host	Isolate_Submitter	Submitting_Lab	Submitting_Sample_Id	Authors	Publication	Originating_Lab	Originating_Sample_Id	Collection_Date	Note	Update_Date	Submission_Date
EPI_ISL_766056	EPI1839526|A/falcon/England/041976/2020	A/falcon/England/041976/2020	H5N8	Europe / United Kingdom / Derbyshire	Falcon	Elliot Whittard (Animal and Plant Health Agency (APHA) / Virology Department)	Animal and Plant Health Agency (APHA)				Animal and Plant Health Agency (APHA)		2020-12-14		2021-01-05	2021-01-05
EPI_ISL_668456	EPI1814727|A/Peregrine falcon/Sweden/SVA201117SZ0467/20KN003345/2020	A/Peregrine falcon/Sweden/SVA201117SZ0467/20KN003345/2020	H5N8	Europe / Sweden / Skane Lan / Lunds Kommun	Falco peregrinus	Siamak Zohari (National Veterinary Institute)	National Veterinary Institute				National Veterinary Institute, SVA		2020-11-10		2020-12-02	2020-12-02
EPI_ISL_1063993	EPI1847780|A/common kestrel/Denmark/16023-01/2021-01-01(H5N3)	A/common kestrel/Denmark/16023-01/2021-01-01(H5N3)	H5N3	Europe / Denmark / Region Syddanmark / Kolding Kommune	Falco tinnunculus	Charlotte Kristiane Hjulsager (Statens Serum Institute / Microbiological Diagnostic and Virology)	Statens Serum Institute	SAG-16023-01	Charlotte Hjulsager, Jesper Schak Krog		Statens Serumm Institute	FA-05283	2021-01-01		2021-02-24	2021-02-24
EPI_ISL_8377418	EPI1949898|A/goose/France/21P013228/2021	A/goose/France/21P013228/2021	H5N1	Europe / France / Brittany / Departement du Morbihan	Goose	Francois-Xavier Briand (ANSES Agence Nationale De Securite Sanitaire De L’alimentation / Laboratoire de Ploufragan-Plouzané)	ANSES Agence Nationale De Securite Sanitaire De L’alimentation				Anses (Ploufragan-Plouzané)		2021-11-25		2022-01-05	2022-01-05
EPI_ISL_7733645	EPI1944485|IZSLT-21VIR10273_HA	A/goose/Italy/IZSLT-21VIR10273/2021	H5N1	Europe / Italy / Roma	Goose	Bianca Zecchin (Istituto Zooprofilattico Sperimentale Delle Venezie)	Istituto Zooprofilattico Sperimentale Delle Venezie		Zecchin, B.; Fusaro, A.; Schivo, A.; Salviato, A.; Palumbo, E.; Milani, A.; Giussani, E.; Pastori, A.; Monne, I.; Terregino, C.		Istituto Zooprofilattico Sperimentale del Lazio e della Toscana "M. Aleandri"		2021-11-22		2021-12-16	2021-12-16
EPI_ISL_5260451	EPI1921502|22.4	A/goose/Liaoning/S1266/2021	H5N8	Asia / China / Liaoning	Goose	Pengfei Cui (Harbin Veterinary Research Institute (CAAS) / Ministry of Agriculture)	Harbin Veterinary Research Institute (CAAS)		Pengfei Cui, Guohua Deng, Hualan Chen		Harbin Veterinary Research Institute (CAAS)		2021-04-13		2021-10-18	2021-10-18
EPI_ISL_5260450	EPI1921494|21.4	A/goose/Zhejiang/S1266/2021	H5N8	Asia / China / Zhejiang	Goose	Pengfei Cui (Harbin Veterinary Research Institute (CAAS) / Ministry of Agriculture)	Harbin Veterinary Research Institute (CAAS)		Pengfei Cui, Guohua Deng, Hualan Chen		Harbin Veterinary Research Institute (CAAS)		2021-03-09		2021-10-18	2021-10-18
EPI_ISL_5260449	EPI1921486|20.4	A/goose/Jiangsu/S1385/2021	H5N8	Asia / China / Jiangsu	Goose	Pengfei Cui (Harbin Veterinary Research Institute (CAAS) / Ministry of Agriculture)	Harbin Veterinary Research Institute (CAAS)		Pengfei Cui, Guohua Deng, Hualan Chen		Harbin Veterinary Research Institute (CAAS)		2021-03-24		2021-10-18	2021-10-18
EPI_ISL_5260448	EPI1921478|19.4	A/goose/Hunan/S11288/2021	H5N8	Asia / China / Hunan	Goose	Pengfei Cui (Harbin Veterinary Research Institute (CAAS) / Ministry of Agriculture)	Harbin Veterinary Research Institute (CAAS)		Pengfei Cui, Guohua Deng, Hualan Chen		Harbin Veterinary Research Institute (CAAS)		2021-03-19		2021-10-18	2021-10-18
EPI_ISL_5260447	EPI1921470|18.4	A/goose/Henan/S1315/2021	H5N8	Asia / China / Henan	Goose	Pengfei Cui (Harbin Veterinary Research Institute (CAAS) / Ministry of Agriculture)	Harbin Veterinary Research Institute (CAAS)		Pengfei Cui, Guohua Deng, Hualan Chen		Harbin Veterinary Research Institute (CAAS)		2021-04-22		2021-10-18	2021-10-18
EPI_ISL_5260446	EPI1921462|17.4	A/goose/Guangxi/S20601/2021	H5N8	Asia / China / Guangxi	Goose	Pengfei Cui (Harbin Veterinary Research Institute (CAAS) / Ministry of Agriculture)	Harbin Veterinary Research Institute (CAAS)		Pengfei Cui, Guohua Deng, Hualan Chen		Harbin Veterinary Research Institute (CAAS)		2021-05-11		2021-10-18	2021-10-18
EPI_ISL_4062444	EPI1898027|A/goose/China/21FU008/2020	A/goose/China/21FU008/2020	H5N8	Asia / China	Goose				Guo,J.; Yu,H.; Wang,C.; Yuan,S.; Huang,S.; Wen,F.				2020-11			2021-08-24
EPI_ISL_4062443	EPI1898026|A/goose/China/21FU007/2020	A/goose/China/21FU007/2020	H5N8	Asia / China	Goose				Guo,J.; Yu,H.; Wang,C.; Yuan,S.; Huang,S.; Wen,F.				2020-11			2021-08-24
EPI_ISL_4062442	EPI1898025|A/goose/China/21FU006/2020	A/goose/China/21FU006/2020	H5N8	Asia / China	Goose				Guo,J.; Yu,H.; Wang,C.; Yuan,S.; Huang,S.; Wen,F.				2020-11			2021-08-24
EPI_ISL_4062441	EPI1898024|A/goose/China/21FU005/2020	A/goose/China/21FU005/2020	H5N8	Asia / China	Goose				Guo,J.; Yu,H.; Wang,C.; Yuan,S.; Huang,S.; Wen,F.				2020-11			2021-08-24
EPI_ISL_4062440	EPI1898023|A/goose/China/21FU004/2020	A/goose/China/21FU004/2020	H5N8	Asia / China	Goose				Guo,J.; Yu,H.; Wang,C.; Yuan,S.; Huang,S.; Wen,F.				2020-11			2021-08-24
EPI_ISL_4062439	EPI1898022|A/goose/China/21FU003/2020	A/goose/China/21FU003/2020	H5N8	Asia / China	Goose				Guo,J.; Yu,H.; Wang,C.; Yuan,S.; Huang,S.; Wen,F.				2020-11			2021-08-24
EPI_ISL_4062438	EPI1898021|A/goose/China/21FU002/2020	A/goose/China/21FU002/2020	H5N8	Asia / China	Goose				Guo,J.; Yu,H.; Wang,C.; Yuan,S.; Huang,S.; Wen,F.				2020-11			2021-08-24
EPI_ISL_4062437	EPI1898020|A/goose/China/21FU001/2020	A/goose/China/21FU001/2020	H5N8	Asia / China	Goose				Guo,J.; Yu,H.; Wang,C.; Yuan,S.; Huang,S.; Wen,F.				2020-11			2021-08-24
EPI_ISL_3102065	EPI1883493|A/goose/Poland/H1036_21RS1385-6/2021_HA	A/goose/Poland/H1036_21RS1385-6/2021	H5N8	Europe / Poland / Wielkopolskie	Goose	Bianca Zecchin (Istituto Zooprofilattico Sperimentale Delle Venezie)	Istituto Zooprofilattico Sperimentale Delle Venezie		Smietanka, K.; Swieton, E.; Zecchin, B.; Fusaro, A.; Milani, A.; Schivo, A.; Salviato, A.; Giussani, E.; Monne, I.; Terregino, C.		Istituto Zooprofilattico Sperimentale delle Venezie, EU/OIE/Reference Laboratory and FAO Reference Centre for AI and ND		2021-05-03		2021-07-28	2021-07-28
EPI_ISL_3102063	EPI1883477|A/goose/Poland/H1044_21RS1385-4/2021_HA	A/goose/Poland/H1044_21RS1385-4/2021	H5N8	Europe / Poland / Wielkopolskie	Goose	Bianca Zecchin (Istituto Zooprofilattico Sperimentale Delle Venezie)	Istituto Zooprofilattico Sperimentale Delle Venezie		Smietanka, K.; Swieton, E.; Zecchin, B.; Fusaro, A.; Milani, A.; Schivo, A.; Salviato, A.; Giussani, E.; Monne, I.; Terregino, C.		Istituto Zooprofilattico Sperimentale delle Venezie, EU/OIE/Reference Laboratory and FAO Reference Centre for AI and ND		2021-05-05		2021-07-28	2021-07-28
EPI_ISL_2234819	EPI1860127|A/goose/Romania/10330_21VIR2593-35/2021_HA	A/goose/Romania/10330_21VIR2593-35/2021	H5N8	Europe / Romania	Goose	Bianca Zecchin (Istituto Zooprofilattico Sperimentale Delle Venezie)	Istituto Zooprofilattico Sperimentale Delle Venezie		Onita, I.; Neicut, A.; Raluca, B.; Razvan, M.; Florica, B.; Zecchin, B.; Fusaro, A.; Giussani, E.; Schivo, A.; Salviato, A.; Monne, I.; Terregino, C.		Istituto Zooprofilattico Sperimentale delle Venezie, EU/OIE/Reference Laboratory and FAO Reference Centre for AI and ND		2021-01-19		2021-05-24	2021-05-24
EPI_ISL_2234818	EPI1860119|A/goose/Romania/10205-t5_21VIR2593-8/2021_HA	A/goose/Romania/10205-t5_21VIR2593-8/2021	H5N8	Europe / Romania	Goose	Bianca Zecchin (Istituto Zooprofilattico Sperimentale Delle Venezie)	Istituto Zooprofilattico Sperimentale Delle Venezie		Onita, I.; Neicut, A.; Raluca, B.; Razvan, M.; Florica, B.; Zecchin, B.; Fusaro, A.; Giussani, E.; Schivo, A.; Salviato, A.; Monne, I.; Terregino, C.		Istituto Zooprofilattico Sperimentale delle Venezie, EU/OIE/Reference Laboratory and FAO Reference Centre for AI and ND		2021-01-13		2021-05-24	2021-05-24
EPI_ISL_2234817	EPI1860111|A/goose/Romania/10205-t3_21VIR2593-7/2021_HA	A/goose/Romania/10205-t3_21VIR2593-7/2021	H5N8	Europe / Romania	Goose	Bianca Zecchin (Istituto Zooprofilattico Sperimentale Delle Venezie)	Istituto Zooprofilattico Sperimentale Delle Venezie		Onita, I.; Neicut, A.; Raluca, B.; Razvan, M.; Florica, B.; Zecchin, B.; Fusaro, A.; Giussani, E.; Schivo, A.; Salviato, A.; Monne, I.; Terregino, C.		Istituto Zooprofilattico Sperimentale delle Venezie, EU/OIE/Reference Laboratory and FAO Reference Centre for AI and ND		2021-01-13		2021-05-24	2021-05-24
EPI_ISL_1665273	EPI1858364|HA_A/geese/Romania/10206_21VIR849-3/2021	A/geese/Romania/10206_21VIR849-3/2021	H5N8	Europe / Romania / Judetul Ilfov	Goose	Bianca Zecchin (Istituto Zooprofilattico Sperimentale Delle Venezie)	Istituto Zooprofilattico Sperimentale Delle Venezie		Onita, I.; Neicut, A.; Raluca, B.; Razvan, M.; Florica, B.; Zecchin, B.; Fusaro, A.; Pastori, A.; Schivo, A.; Salviato, A.; Monne, I.; Terregino, C.		Istituto Zooprofilattico Sperimentale delle Venezie, EU/OIE/Reference Laboratory and FAO Reference Centre for AI and ND		2021-01-13		2021-04-21	2021-04-21
EPI_ISL_1220094	EPI1850204|A/tundra_bean_goose/Poland/MB132/2020	A/tundra_bean_goose/Poland/MB132/2020	H5N8	Europe / Poland / West Pomeranian Voivodeship	Goose	Edyta Świętoń (National Veterinary Research Institut Poland, PIWet-PIB)	National Veterinary Research Institut Poland, PIWet-PIB		Swieton E., Smietanka K.		National Veterinary Research Institut Poland, PIWet-PIB		2020-12-09		2021-03-11	2021-03-11
EPI_ISL_846625	EPI1842049|A/tundra_bean_goose/MB128/2020(H5N8)_HA	A/tundra_bean_goose/Poland/MB128/2020(H5N8)	H5N8	Europe / Poland / wielkopolskie	Goose	Edyta Świętoń (National Veterinary Research Institut Poland, PIWet-PIB)	National Veterinary Research Institut Poland, PIWet-PIB		Swieton, E.; Smietanka, K.		National Veterinary Research Institut Poland, PIWet-PIB		2020-12-08		2021-03-15	2021-01-19
EPI_ISL_846624	EPI1842048|A/wild_goose/Poland/MB142/2020(H5N8)_HA	A/wild_goose/Poland/MB142/2020(H5N8)	H5N8	Europe / Poland / pomorskie	Goose	Edyta Świętoń (National Veterinary Research Institut Poland, PIWet-PIB)	National Veterinary Research Institut Poland, PIWet-PIB		Swieton, E.; Smietanka, K.		National Veterinary Research Institut Poland, PIWet-PIB		2020-12-15		2021-03-11	2021-01-19
EPI_ISL_846584	EPI1842004| A/Goose/Hungary/19128/2020	A/Goose/Hungary/19128/2020	H5N8	Europe / Hungary / Bacs-Kiskun	Goose	Katalin Szentpáli-Gavallér (National Food Chain Safety Office, Hungary / Virology)	National Food Chain Safety Office, Hungary	19128/2020	Katalin,Szentpáli-Gavallér;Krisztina,Ursu;Ádám,Bálint;Péter,Malik		National Food Chain Safety Office Veterinary Diagnostic Directorate Laboratory for Molecular Biology		2020-04-17		2021-01-19	2021-01-19
EPI_ISL_833583	EPI1841988| A/Goose/Hungary/19959/2020	A/Goose/Hungary/19959/2020	H5N8	Europe / Hungary / Csongrad megye	Goose	Katalin Szentpáli-Gavallér (National Food Chain Safety Office, Hungary / Virology)	National Food Chain Safety Office, Hungary	19959/2020	Katalin,Szentpáli-Gavallér;Krisztina,Ursu;Ádám,Bálint;Péter,Malik		National Food Chain Safety Office Veterinary Diagnostic Directorate Laboratory for Molecular Biology		2020-04-22		2021-01-18	2021-01-18
EPI_ISL_833582	EPI1841980| A/Goose/Hungary/19953/2020	A/Goose/Hungary/19953/2020	H5N8	Europe / Hungary / Bacs-Kiskun	Goose	Katalin Szentpáli-Gavallér (National Food Chain Safety Office, Hungary / Virology)	National Food Chain Safety Office, Hungary	19953/2020	Katalin,Szentpáli-Gavallér;Krisztina,Ursu;Ádám,Bálint;Péter,Malik		National Food Chain Safety Office Veterinary Diagnostic Directorate Laboratory for Molecular Biology		2020-04-22		2021-01-18	2021-01-18
EPI_ISL_833581	EPI1841972| A/Goose/Hungary/19118/2020	A/Goose/Hungary/19118/2020	H5N8	Europe / Hungary / Bacs-Kiskun	Goose	Katalin Szentpáli-Gavallér (National Food Chain Safety Office, Hungary / Virology)	National Food Chain Safety Office, Hungary	19118/2020	Katalin,Szentpáli-Gavallér;Krisztina,Ursu;Ádám,Bálint;Péter,Malik		National Food Chain Safety Office Veterinary Diagnostic Directorate Laboratory for Molecular Biology		2020-04-17		2021-01-18	2021-01-18
EPI_ISL_813972	EPI1841761| A/Goose/Hungary/24021/2020	A/Goose/Hungary/24021/2020	H5N8	Europe / Hungary / Bekes megye	Goose	Katalin Szentpáli-Gavallér (National Food Chain Safety Office, Hungary / Virology)	National Food Chain Safety Office, Hungary	24021/2020	Katalin,Szentpáli-Gavallér;Krisztina,Ursu;Ádám,Bálint;Péter,Malik		National Food Chain Safety Office Veterinary Diagnostic Directorate Laboratory for Molecular Biology		2020-05-11		2021-01-14	2021-01-14
EPI_ISL_813599	EPI1841745| A/Goose/Hungary/22493/2020	A/Goose/Hungary/22493/2020	H5N8	Europe / Hungary / Bacs-Kiskun	Goose	Katalin Szentpáli-Gavallér (National Food Chain Safety Office, Hungary / Virology)	National Food Chain Safety Office, Hungary	22493/2020	Katalin,Szentpáli-Gavallér;Krisztina,Ursu;Ádám,Bálint;Péter,Malik		National Food Chain Safety Office Veterinary Diagnostic Directorate Laboratory for Molecular Biology		2020-05-04		2021-01-14	2021-01-14
EPI_ISL_811144	EPI1841560| A/Goose/Hungary/21737/2020	A/Goose/Hungary/21737/2020	H5N8	Europe / Hungary / Bekes megye	Goose	Katalin Szentpáli-Gavallér (National Food Chain Safety Office, Hungary / Virology)	National Food Chain Safety Office, Hungary	21737/2020	Katalin,Szentpáli-Gavallér;Krisztina,Ursu;Ádám,Bálint;Péter,Malik		National Food Chain Safety Office Veterinary Diagnostic Directorate Laboratory for Molecular Biology		2020-04-30		2021-01-13	2021-01-13
EPI_ISL_809658	EPI1841504| A/Goose/Hungary/18406/2020	A/Goose/Hungary/18406/2020	H5N8	Europe / Hungary / Bacs-Kiskun	Goose	Katalin Szentpáli-Gavallér (National Food Chain Safety Office, Hungary / Virology)	National Food Chain Safety Office, Hungary	18406/2020	Katalin,Szentpáli-Gavallér;Krisztina,Ursu;Ádám,Bálint;Péter,Malik		National Food Chain Safety Office Veterinary Diagnostic Directorate Laboratory for Molecular Biology		2020-04-14		2021-01-13	2021-01-13
EPI_ISL_796011	EPI1841353| A/Goose/Hungary/15267/2020	A/Goose/Hungary/15267/2020	H5N8	Europe / Hungary / Bacs-Kiskun	Goose	Katalin Szentpáli-Gavallér (National Food Chain Safety Office, Hungary / Virology)	National Food Chain Safety Office, Hungary	15267/2020	Katalin,Szentpáli-Gavallér;Krisztina,Ursu;Ádám,Bálint;Péter,Malik		National Food Chain Safety Office Veterinary Diagnostic Directorate Laboratory for Molecular Biology		2020-03-26		2021-01-11	2021-01-11
EPI_ISL_739685	EPI1839253|OMSK_55-1_2020_HA	A/goose/Russia_Omsk region/55-1/2020	H5N8	Europe / Russian Federation / Omsk region	Goose	Ivan Sobolev (Research Institute of Experimental and Clinical Medicine)	WHO National Influenza Centre Russian Federation		Sobolev, I.; Sharshov, K.; Dubovitskiy, N.; Alekseev, A.; Leonov, S.; Irza, V.; Fadeev, A.; Danilenko, D.; Komissarov, A.; Shestopalov, A.		Research Institute of Experimental and Clinical Medicine		2020-08-29		2020-12-29	2020-12-29
EPI_ISL_739684	EPI1839245|NSK_1-12_2020_HA	A/goose/Russia_Novosibirsk region/1-12/2020	H5N8	Europe / Russian Federation / Novosibirsk region	Goose	Ivan Sobolev (Research Institute of Experimental and Clinical Medicine)	WHO National Influenza Centre Russian Federation		Sobolev, I.; Sharshov, K.; Dubovitskiy, N.; Alekseev, A.; Leonov, S.; Irza, V.; Fadeev, A.; Danilenko, D.; Komissarov, A.; Shestopalov, A.		Research Institute of Experimental and Clinical Medicine		2020-09-15		2020-12-29	2020-12-29
EPI_ISL_684037	EPI1815191|A/goose/Tatarstan/1730-2/2020	A/goose/Tatarstan/1730-2/2020	H5N8	Europe / Russian Federation / Republic of Tatarstan	Goose	Nikolay Zinyakov (Federal Centre for Animal Health (ARRIAH) / OIE Regional Reference Laboratory)	Federal Centre for Animal Health (ARRIAH)		N., Zinyakov; P., Akshalova; P., Zhestkov; A., Kozlov; A., Andriyasov; E., Ovchinnikova; Z., Nikonova; V., Sosipatorova; L., Scherbakova; D., Andreychuk; I., Chvala		Federal Centre for Animal Health (ARRIAH) OIE Regional Reference Laboratory		2020-10-09		2020-12-10	2020-12-10
EPI_ISL_615073	EPI1811619|A/domestic goose/Kazakhstan/1-242_2-20-B/2020	A/domestic_goose/Kazakhstan/1-242_2-20-B/2020	H5N8	Asia / Kazakhstan / North Kazakhstan	Goose	Elliot Whittard (Animal and Plant Health Agency (APHA) / Virology Department)	Animal and Plant Health Agency (APHA)				National Veterinary Reference Center		2020-09-19		2020-11-09	2020-11-05
EPI_ISL_615068	EPI1811601|A/domestic goose/Kazakhstan/1-248_2-20-B/2020	A/domestic_goose/Kazakhstan/1-248_2-20-B/2020	H5N8	Asia / Kazakhstan / Akmola	Goose	Elliot Whittard (Animal and Plant Health Agency (APHA) / Virology Department)	Animal and Plant Health Agency (APHA)				National Veterinary Reference Center		2020-09-20		2020-11-05	2020-11-05
EPI_ISL_615065	EPI1811592|A/domestic_goose/Kazakhstan/1-261_2-20-B/2020	A/domestic_goose/Kazakhstan/1-261_2-20-B/2020	H5N8	Asia / Kazakhstan / Kostanay	Goose	Elliot Whittard (Animal and Plant Health Agency (APHA) / Virology Department)	Animal and Plant Health Agency (APHA)				National Veterinary Reference Center		2020-09-22		2020-11-09	2020-11-05
EPI_ISL_525462	EPI1800183|A/domestic_goose/Poland/274/2020(H5N8)_HA	A/domestic_goose/Poland/274/2020	H5N8	Europe / Poland	Goose	Edyta Świętoń (National Veterinary Research Institut Poland, PIWet-PIB)	National Veterinary Research Institut Poland, PIWet-PIB		Swieton, E.; Smietanka, K.		National Veterinary Research Institut Poland, PIWet-PIB		2020-03-01		2020-08-29	2020-08-29
EPI_ISL_1941581	EPI1859585|5363-21_10_H5	A/goose/Czech Republic/5363-10/2021	H5N8	Europe / Czech Republic / Plzensky Kraj / Okres Plzen-Jih / Zbuch, pond; GPS: 49.6897778N, 13.2289439E	Anser anser	Alexander Nagy (State Veterinary Institute Prague)	State Veterinary Institute Prague		Nagy,A;Cernikova,L;Stara,M		State Veterinary Institute Prague		2021-03-13		2021-05-21	2021-05-07
EPI_ISL_7622862	EPI1942914|A/Anser_brachyrhynchus/Belgium/151/2021	A/Anser_brachyrhynchus/Belgium/151/2020	H5N8	Europe / Belgium / Provincie West-Vlaanderen / Zedelgem	Anser brachyrhynchus	Steven Van Borm (Sciensano, Department of Animal Infectious Diseases / Animal Infectious Diseases)	Sciensano, Department of Animal Infectious Diseases		Van Borm, Steven; Vandenbussche, Frank; Roupie, Virginie; Lambrecht, Benedicte; Steensels, Mieke		Sciensano - Animal Infectious Diseases		2020-12-26		2021-12-14	2021-12-14
EPI_ISL_7598788	EPI1942418|A/Anser_brachyrhynchus/Belgium/13275_0009/2020	A/Anser_brachyrhynchus/Belgium/13275_0009/2020	H5N8	Europe / Belgium / Provincie West-Vlaanderen / De Panne	Anser brachyrhynchus	Steven Van Borm (Sciensano, Department of Animal Infectious Diseases / Animal Infectious Diseases)	Sciensano, Department of Animal Infectious Diseases		Van Borm, Steven; Vandenbussche, Frank; Roupie, Virginie; Lambrecht, Benedicte; Steensels, Mieke		Sciensano - Animal Infectious Diseases		2020-12-03		2021-12-13	2021-12-13
EPI_ISL_4061711	EPI1896391|A/Anser indicus/India/AIVA 286CAD India/2020	A/Anser indicus/India/AIVA 286CAD India/2020	H5N1	Asia / India	Anser indicus				Chander,V.; Kumar,V.; Karikalan,M.; Sharma,G.K.; Nandi,S.; Mahajan,S.; Pawde,A.M.; Singh,K.P.; Gupta,V.K.				2020-12-31			2021-05-17
EPI_ISL_5260417	EPI1921382|2.4	A/brown-headed gull/Tibet/1-1/2021	H5N8	Asia / China / Tibet	Gull	Pengfei Cui (Harbin Veterinary Research Institute (CAAS) / Ministry of Agriculture)	Harbin Veterinary Research Institute (CAAS)		Pengfei Cui, Guohua Deng, Hualan Chen		Harbin Veterinary Research Institute (CAAS)		2021-05-16		2021-10-18	2021-10-18
EPI_ISL_5260416	EPI1921374|1.4	A/black-backed gull/Shandong/SC189/2021	H5N8	Asia / China / Shandong	Gull	Pengfei Cui (Harbin Veterinary Research Institute (CAAS) / Ministry of Agriculture)	Harbin Veterinary Research Institute (CAAS)		Pengfei Cui, Guohua Deng, Hualan Chen		Harbin Veterinary Research Institute (CAAS)		2021-02-22		2021-10-18	2021-10-18
EPI_ISL_7623043	EPI1942938|A/Larus_argentatus/Belgium/568/2021	A/Larus_argentatus/Belgium/568/2021	H5N8	Europe / Belgium / Provincie Oost-Vlaanderen / Merelbeke	Larus argentatus	Steven Van Borm (Sciensano, Department of Animal Infectious Diseases / Animal Infectious Diseases)	Sciensano, Department of Animal Infectious Diseases		Van Borm, Steven; Vandenbussche, Frank; Roupie, Virginie; Lambrecht, Benedicte; Steensels, Mieke		Sciensano - Animal Infectious Diseases		2020-01-11		2021-12-14	2021-12-14
EPI_ISL_7778771	EPI1945509|21VIR7689-3_HA	A/pheasant/Finland/1589_21VIR7689-3/2021	H5N8	Europe / Finland	Pheasant	Bianca Zecchin (Istituto Zooprofilattico Sperimentale Delle Venezie)	Istituto Zooprofilattico Sperimentale Delle Venezie		Tammiranta, N.; Kantala, T.; Laamanen, I.; Gadd, T.; Zecchin, B.; Fusaro, A.; Schivo, A.; Salviato, A.; Palumbo, E.; Milani, A.; Giussani, E.; Pastori, A.; Monne, I.; Terregino, C.		Finnish Food Authority		2021-02-01		2021-12-17	2021-12-17
EPI_ISL_7778769	EPI1945493|21VIR7689-1_HA	A/pheasant/Finland/499_21VIR7689-1/2021	H5N8	Europe / Finland	Pheasant	Bianca Zecchin (Istituto Zooprofilattico Sperimentale Delle Venezie)	Istituto Zooprofilattico Sperimentale Delle Venezie		Tammiranta, N.; Kantala, T.; Laamanen, I.; Gadd, T.; Zecchin, B.; Fusaro, A.; Schivo, A.; Salviato, A.; Palumbo, E.; Milani, A.; Giussani, E.; Pastori, A.; Monne, I.; Terregino, C.		Finnish Food Authority		2021-01-01		2021-12-17	2021-12-17
EPI_ISL_6600745	EPI1928263|A/common pheasant /Sweden/SVA211104SZ0320/FB004418/M-2021	A/common pheasant /Sweden/SVA211104SZ0320/FB004418/M-2021	H5N1	Europe / Sweden / Skane Lan / Svedala Kommun	Pheasant	Siamak Zohari (National Veterinary Institute)	National Veterinary Institute				National Veterinary Institute, SVA		2021-10-29		2021-11-22	2021-11-22
EPI_ISL_6599895	EPI1928255|A/common pheasant /Sweden/SVA211104SZ0320/FB004417/M-2021	A/common pheasant /Sweden/SVA211104SZ0320/FB004417/M-2021	H5N1	Europe / Sweden / Skane Lan / Svedala Kommun	Pheasant	Siamak Zohari (National Veterinary Institute)	National Veterinary Institute				National Veterinary Institute, SVA		2021-10-29		2021-11-22	2021-11-22
EPI_ISL_1123361	EPI1848934|A/pheasant/Scotland/000348/2021	A/pheasant/Scotland/000348/2021	H5N1	Europe / United Kingdom / Fife	Pheasant	Elliot Whittard (Animal and Plant Health Agency (APHA) / Virology Department)	Animal and Plant Health Agency (APHA)				Animal and Plant Health Agency (APHA)		2021-02-10		2021-03-03	2021-03-03
EPI_ISL_1123355	EPI1848886|A/pheasant/Wales/000252/2021_|H5N8|_2021/01/27_HA	A/pheasant/Wales/000252/2021	H5N8	Europe / United Kingdom / Isle of Anglesey	Pheasant	Elliot Whittard (Animal and Plant Health Agency (APHA) / Virology Department)	Animal and Plant Health Agency (APHA)				Animal and Plant Health Agency (APHA)		2021-01-26		2021-03-03	2021-03-03
EPI_ISL_1697190	EPI1858468|6529_21_2_H5	A/peacock/Czech Republic/6529-2/2021	H5N8	Europe / Czech Republic / Ustecky Kraj / Okres Teplice / Bilina, Razice; GPS: 50.5215139N, 13.8259175E	Pavo cristatus	Alexander Nagy (State Veterinary Institute Prague)	State Veterinary Institute Prague		Nagy,A;Cernikova,L;Stara,M		State Veterinary Institute Prague		2021-04-02		2021-04-23	2021-04-23
EPI_ISL_4653177	EPI1918765|A/common pheasant /Sweden/SVA210923SZ0341/KN000366/M-2021	A/common pheasant /Sweden/SVA210923SZ0341/KN000366/M-2021	H5N1	Europe / Sweden / Skane Lan / Kristianstads Kommun	Phasanius colchicus	Siamak Zohari (National Veterinary Institute)	National Veterinary Institute				National Veterinary Institute, SVA		2021-09-22		2022-01-04	2021-10-01
EPI_ISL_4651963	EPI1918757|A/common pheasant /Sweden/SVA210923SZ0341/KN000365/M-2021-H5N1	A/common pheasant /Sweden/SVA210923SZ0341/KN000365/M-2021-H5N1	H5N1	Europe / Sweden / Skane Lan / Kristianstads Kommun	Phasanius colchicus	Siamak Zohari (National Veterinary Institute)	National Veterinary Institute				National Veterinary Institute, SVA		2021-09-22		2022-01-04	2021-10-01
EPI_ISL_5260453	EPI1921518|24.4	A/mute swan/Shandong/1/2021	H5N8	Asia / China / Shandong	Swan	Pengfei Cui (Harbin Veterinary Research Institute (CAAS) / Ministry of Agriculture)	Harbin Veterinary Research Institute (CAAS)		Pengfei Cui, Guohua Deng, Hualan Chen		Harbin Veterinary Research Institute (CAAS)		2021-01-14		2021-10-18	2021-10-18
EPI_ISL_5260418	EPI1921390|3.4	A/black swan/Beijing/1/2021	H5N8	Asia / China / Beijing	Swan	Pengfei Cui (Harbin Veterinary Research Institute (CAAS) / Ministry of Agriculture)	Harbin Veterinary Research Institute (CAAS)		Pengfei Cui, Guohua Deng, Hualan Chen		Harbin Veterinary Research Institute (CAAS)		2021-01-25		2021-10-18	2021-10-18
EPI_ISL_2234824	EPI1860167|A/whooper_swan/Romania/10362_21VIR2593-20/2021_HA	A/whooper_swan/Romania/10362_21VIR2593-20/2021	H5N5	Europe / Romania	Swan	Bianca Zecchin (Istituto Zooprofilattico Sperimentale Delle Venezie)	Istituto Zooprofilattico Sperimentale Delle Venezie		Onita, I.; Neicut, A.; Raluca, B.; Razvan, M.; Florica, B.; Zecchin, B.; Fusaro, A.; Giussani, E.; Schivo, A.; Salviato, A.; Monne, I.; Terregino, C.		Istituto Zooprofilattico Sperimentale delle Venezie, EU/OIE/Reference Laboratory and FAO Reference Centre for AI and ND		2021-01-22		2021-05-24	2021-05-24
EPI_ISL_2234823	EPI1860159|A/whooper_swan/Romania/10213_21VIR2593-27/2021_HA	A/whooper_swan/Romania/10213_21VIR2593-27/2021	H5N5	Europe / Romania	Swan	Bianca Zecchin (Istituto Zooprofilattico Sperimentale Delle Venezie)	Istituto Zooprofilattico Sperimentale Delle Venezie		Onita, I.; Neicut, A.; Raluca, B.; Razvan, M.; Florica, B.; Zecchin, B.; Fusaro, A.; Giussani, E.; Schivo, A.; Salviato, A.; Monne, I.; Terregino, C.		Istituto Zooprofilattico Sperimentale delle Venezie, EU/OIE/Reference Laboratory and FAO Reference Centre for AI and ND		2021-01-14		2021-05-24	2021-05-24
EPI_ISL_2234822	EPI1860151|A/whooper_swan/Romania/10171_21VIR2593-15/2021_HA	A/whooper_swan/Romania/10171_21VIR2593-15/2021	H5N5	Europe / Romania	Swan	Bianca Zecchin (Istituto Zooprofilattico Sperimentale Delle Venezie)	Istituto Zooprofilattico Sperimentale Delle Venezie		Onita, I.; Neicut, A.; Raluca, B.; Razvan, M.; Florica, B.; Zecchin, B.; Fusaro, A.; Giussani, E.; Schivo, A.; Salviato, A.; Monne, I.; Terregino, C.		Istituto Zooprofilattico Sperimentale delle Venezie, EU/OIE/Reference Laboratory and FAO Reference Centre for AI and ND		2021-01-12		2021-05-24	2021-05-24
EPI_ISL_2234821	EPI1860143|A/whooper_swan/Romania/10122_21VIR2593-23/2021_HA	A/whooper_swan/Romania/10122_21VIR2593-23/2021	H5N5	Europe / Romania	Swan	Bianca Zecchin (Istituto Zooprofilattico Sperimentale Delle Venezie)	Istituto Zooprofilattico Sperimentale Delle Venezie		Onita, I.; Neicut, A.; Raluca, B.; Razvan, M.; Florica, B.; Zecchin, B.; Fusaro, A.; Giussani, E.; Schivo, A.; Salviato, A.; Monne, I.; Terregino, C.		Istituto Zooprofilattico Sperimentale delle Venezie, EU/OIE/Reference Laboratory and FAO Reference Centre for AI and ND		2021-01-08		2021-05-24	2021-05-24
EPI_ISL_1665269	EPI1858348|HA_A/whooper_swan/Romania/10311_21VIR849-2/2021	A/whooper_swan/Romania/10311_21VIR849-2/2021	H5N5	Europe / Romania / Judetul Constanta	Swan	Bianca Zecchin (Istituto Zooprofilattico Sperimentale Delle Venezie)	Istituto Zooprofilattico Sperimentale Delle Venezie		Onita, I.; Neicut, A.; Raluca, B.; Razvan, M.; Florica, B.; Zecchin, B.; Fusaro, A.; Pastori, A.; Schivo, A.; Salviato, A.; Monne, I.; Terregino, C.		Istituto Zooprofilattico Sperimentale delle Venezie, EU/OIE/Reference Laboratory and FAO Reference Centre for AI and ND		2021-01-20		2021-04-21	2021-04-21
EPI_ISL_1665268	EPI1858340|HA_A/whooper_swan/Romania/10123_21VIR849-1/2021	A/whooper_swan/Romania/10123_21VIR849-1/2021	H5N5	Europe / Romania / Judetul Constanta	Swan	Bianca Zecchin (Istituto Zooprofilattico Sperimentale Delle Venezie)	Istituto Zooprofilattico Sperimentale Delle Venezie		Onita, I.; Neicut, A.; Raluca, B.; Razvan, M.; Florica, B.; Zecchin, B.; Fusaro, A.; Pastori, A.; Schivo, A.; Salviato, A.; Monne, I.; Terregino, C.		Istituto Zooprofilattico Sperimentale delle Venezie, EU/OIE/Reference Laboratory and FAO Reference Centre for AI and ND		2021-01-08		2021-04-21	2021-04-21
EPI_ISL_1665267	EPI1858332|HA_A/mute_swan/Slovenia/1914-20_21VIR959-5/2020	A/mute_swan/Slovenia/1914-20_21VIR959-5/2020	H5N5	Europe / Slovenia	Swan	Bianca Zecchin (Istituto Zooprofilattico Sperimentale Delle Venezie)	Istituto Zooprofilattico Sperimentale Delle Venezie		Slavec, B.; Racnik, J.; Zorman Rojs, Olga.; Zecchin, B.; Fusaro, A.; Pastori, A.; Schivo, A.; Salviato, A.; Monne, I.; Terregino, C.		Istituto Zooprofilattico Sperimentale delle Venezie, EU/OIE/Reference Laboratory and FAO Reference Centre for AI and ND		2020-12-24		2021-04-21	2021-04-21
EPI_ISL_1665266	EPI1858324|HA_A/mute_swan/Slovenia/1820-20_21VIR959-4/2020	A/mute_swan/Slovenia/1820-20_21VIR959-4/2020	H5N8	Europe / Slovenia	Swan	Bianca Zecchin (Istituto Zooprofilattico Sperimentale Delle Venezie)	Istituto Zooprofilattico Sperimentale Delle Venezie		Slavec, B.; Racnik, J.; Zorman Rojs, Olga.; Zecchin, B.; Fusaro, A.; Pastori, A.; Schivo, A.; Salviato, A.; Monne, I.; Terregino, C.		Istituto Zooprofilattico Sperimentale delle Venezie, EU/OIE/Reference Laboratory and FAO Reference Centre for AI and ND		2020-12-10		2021-04-21	2021-04-21
EPI_ISL_1665265	EPI1858316|HA_A/mute_swan/Slovenia/1799-20_21VIR959-2/2020	A/mute_swan/Slovenia/1799-20_21VIR959-2/2020	H5N8	Europe / Slovenia	Swan	Bianca Zecchin (Istituto Zooprofilattico Sperimentale Delle Venezie)	Istituto Zooprofilattico Sperimentale Delle Venezie		Slavec, B.; Racnik, J.; Zorman Rojs, Olga.; Zecchin, B.; Fusaro, A.; Pastori, A.; Schivo, A.; Salviato, A.; Monne, I.; Terregino, C.		Istituto Zooprofilattico Sperimentale delle Venezie, EU/OIE/Reference Laboratory and FAO Reference Centre for AI and ND		2020-12-09		2021-04-21	2021-04-21
EPI_ISL_1665264	EPI1858308|HA_A/mute_swan/Slovenia/1756-20_21VIR959-3/2020	A/mute_swan/Slovenia/1756-20_21VIR959-3/2020	H5N8	Europe / Slovenia	Swan	Bianca Zecchin (Istituto Zooprofilattico Sperimentale Delle Venezie)	Istituto Zooprofilattico Sperimentale Delle Venezie		Slavec, B.; Racnik, J.; Zorman Rojs, Olga.; Zecchin, B.; Fusaro, A.; Pastori, A.; Schivo, A.; Salviato, A.; Monne, I.; Terregino, C.		Istituto Zooprofilattico Sperimentale delle Venezie, EU/OIE/Reference Laboratory and FAO Reference Centre for AI and ND		2020-12-02		2021-04-21	2021-04-21
EPI_ISL_1665263	EPI1858300|HA_A/mute_swan/Slovenia/1639-20_21VIR959-1/2020	A/mute_swan/Slovenia/1639-20_21VIR959-1/2020	H5N8	Europe / Slovenia	Swan	Bianca Zecchin (Istituto Zooprofilattico Sperimentale Delle Venezie)	Istituto Zooprofilattico Sperimentale Delle Venezie		Slavec, B.; Racnik, J.; Zorman Rojs, Olga.; Zecchin, B.; Fusaro, A.; Pastori, A.; Schivo, A.; Salviato, A.; Monne, I.; Terregino, C.		Istituto Zooprofilattico Sperimentale delle Venezie, EU/OIE/Reference Laboratory and FAO Reference Centre for AI and ND		2020-11-17		2021-04-21	2021-04-21
EPI_ISL_1665262	EPI1858292|HA_A/mute_swan/Slovakia/Pah6_21VIR1086-2/2021	A/mute_swan/Slovakia/Pah6_21VIR1086-2/2021	H5N5	Europe / Slovakia / Petrzalka	Swan	Bianca Zecchin (Istituto Zooprofilattico Sperimentale Delle Venezie)	Istituto Zooprofilattico Sperimentale Delle Venezie		Dirb?kov?, Z.; Tin?k, M.; Zecchin, B.; Fusaro, A.; Pastori, A.; Schivo, A.; Salviato, A.; Monne, I.; Terregino, C.		Istituto Zooprofilattico Sperimentale delle Venezie, EU/OIE/Reference Laboratory and FAO Reference Centre for AI and ND		2021-01-15		2021-04-21	2021-04-21
EPI_ISL_1665261	EPI1858284|HA_A/mute_swan/Slovakia/Pah15_21VIR1086-3/2021	A/mute_swan/Slovakia/Pah15_21VIR1086-3/2021	H5N5	Europe / Slovakia / Kalinkovo	Swan	Bianca Zecchin (Istituto Zooprofilattico Sperimentale Delle Venezie)	Istituto Zooprofilattico Sperimentale Delle Venezie		Dirb?kov?, Z.; Tin?k, M.; Zecchin, B.; Fusaro, A.; Pastori, A.; Schivo, A.; Salviato, A.; Monne, I.; Terregino, C.		Istituto Zooprofilattico Sperimentale delle Venezie, EU/OIE/Reference Laboratory and FAO Reference Centre for AI and ND		2021-01-29		2021-04-21	2021-04-21
EPI_ISL_1665260	EPI1858276|HA_A/mute_swan/Norway/FU5_21VIR850-3/2021	A/mute_swan/Norway/FU5_21VIR850-3/2021	H5N8	Europe / Norway	Swan	Bianca Zecchin (Istituto Zooprofilattico Sperimentale Delle Venezie)	Istituto Zooprofilattico Sperimentale Delle Venezie		Madslien, K.; Moldal, T.; Gjerset, B.; Gudmundsson, S.; Follestad, A.; Tronerud, OH.; Dean, KR.; Akerstedt, J.; Jorgensen,HJ.; das Neves, CG.; Romo, G.; Zecchin, B.; Fusaro, A.; Pastori, A.; Schivo, A.; Salviato, A.; Monne, I.; Terregino, C.		Istituto Zooprofilattico Sperimentale delle Venezie, EU/OIE/Reference Laboratory and FAO Reference Centre for AI and ND		2021-01-05		2021-04-21	2021-04-21
EPI_ISL_1665259	EPI1858268|HA_A/mute_swan/Austria/21014124_21VIR1085-8/2021	A/mute_swan/Austria/21014124_21VIR1085-8/2021	H5N8	Europe / Austria / Vienna	Swan	Bianca Zecchin (Istituto Zooprofilattico Sperimentale Delle Venezie)	Istituto Zooprofilattico Sperimentale Delle Venezie		Wodak, E.; Revilla Fern?ndez, S.; Schmoll, F.; Zecchin, B.; Fusaro, A.; Pastori, A.; Schivo, A.; Salviato, A.; Monne, I.; Terregino, C.		Istituto Zooprofilattico Sperimentale delle Venezie, EU/OIE/Reference Laboratory and FAO Reference Centre for AI and ND		2021-02-01		2021-04-21	2021-04-21
EPI_ISL_1665258	EPI1858260|HA_A/mute_swan/Austria/21013162_21VIR1085-5/2021	A/mute_swan/Austria/21013162_21VIR1085-5/2021	H5N5	Europe / Austria / Leibnitz	Swan	Bianca Zecchin (Istituto Zooprofilattico Sperimentale Delle Venezie)	Istituto Zooprofilattico Sperimentale Delle Venezie		Wodak, E.; Revilla Fern?ndez, S.; Schmoll, F.; Zecchin, B.; Fusaro, A.; Pastori, A.; Schivo, A.; Salviato, A.; Monne, I.; Terregino, C.		Istituto Zooprofilattico Sperimentale delle Venezie, EU/OIE/Reference Laboratory and FAO Reference Centre for AI and ND		2021-02-10		2021-04-21	2021-04-21
EPI_ISL_1665257	EPI1858252|HA_A/mute_swan/Austria/21011165_21VIR1085-2/2021	A/mute_swan/Austria/21011165_21VIR1085-2/2021	H5N8	Europe / Austria / Tulln	Swan	Bianca Zecchin (Istituto Zooprofilattico Sperimentale Delle Venezie)	Istituto Zooprofilattico Sperimentale Delle Venezie		Wodak, E.; Revilla Fern?ndez, S.; Schmoll, F.; Zecchin, B.; Fusaro, A.; Pastori, A.; Schivo, A.; Salviato, A.; Monne, I.; Terregino, C.		Istituto Zooprofilattico Sperimentale delle Venezie, EU/OIE/Reference Laboratory and FAO Reference Centre for AI and ND		2021-02-04		2021-04-21	2021-04-21
EPI_ISL_846623	EPI1842053|A/swan/Poland/MB141/2020(H5N8)	A/swan/Poland/MB141/2020(H5N8)	H5N8	Europe / Poland / Pomeranian Voivodeship / pomorskie	Swan	Edyta Świętoń (National Veterinary Research Institut Poland, PIWet-PIB)	National Veterinary Research Institut Poland, PIWet-PIB		Swieton, E.; Smietanka, K.		National Veterinary Research Institut Poland, PIWet-PIB		2020-12-16		2021-03-15	2021-01-19
EPI_ISL_766876	EPI1840056|A/mute_swan/England/234255/2020	A/mute_swan/England/234255/2020	H5N1	Europe / United Kingdom / Essex	Swan	Elliot Whittard (Animal and Plant Health Agency (APHA) / Virology Department)	Animal and Plant Health Agency (APHA)				Animal and Plant Health Agency (APHA)		2020-12-03		2021-01-05	2021-01-05
EPI_ISL_614401	EPI1811584|A/mute swan/Kazakhstan/1-267-20-B/2020	A/mute_swan/Kazakhstan/1-267-20-B/2020	H5N8	Asia / Kazakhstan / Akmola	Swan	Elliot Whittard (Animal and Plant Health Agency (APHA) / Virology Department)	Animal and Plant Health Agency (APHA)		Whittard, Elliot		National Veterinary Reference Center	1-267-20-В	2020-09-23		2020-11-05	2020-11-05
EPI_ISL_418181	EPI1719038|13.1	A/Whooper swan/Xinjiang/13/2020	H5N6	Asia / China / Xinjiang	Swan	Yanbing Li (Harbin Veterinary Research Institute (CAAS) / Ministry of Agriculture)	Harbin Veterinary Research Institute (CAAS)		Yanbing,Li;Minghui,Li;Yulei,Li;Jingman,Tian;Xiaoli,Bai;Hualan,Chen		Harbin Veterinary Research Institute (CAAS)		2020-01-17		2020-03-28	2020-03-28
EPI_ISL_418180	EPI1719030|12.1	A/Whooper swan/Xinjiang/12/2020	H5N6	Asia / China / Xinjiang	Swan	Yanbing Li (Harbin Veterinary Research Institute (CAAS) / Ministry of Agriculture)	Harbin Veterinary Research Institute (CAAS)		Yanbing,Li;Minghui,Li;Yulei,Li;Jingman,Tian;Xiaoli,Bai;Hualan,Chen		Harbin Veterinary Research Institute (CAAS)		2020-01-17		2020-03-28	2020-03-28
EPI_ISL_418179	EPI1719022|11.1	A/Whooper swan/Xinjiang/11/2020	H5N6	Asia / China / Xinjiang	Swan	Yanbing Li (Harbin Veterinary Research Institute (CAAS) / Ministry of Agriculture)	Harbin Veterinary Research Institute (CAAS)		Yanbing,Li;Minghui,Li;Yulei,Li;Jingman,Tian;Xiaoli,Bai;Hualan,Chen		Harbin Veterinary Research Institute (CAAS)		2020-01-17		2020-03-28	2020-03-28
EPI_ISL_418178	EPI1719014|10.1	A/Whooper swan/Xinjiang/10/2020	H5N6	Asia / China / Xinjiang	Swan	Yanbing Li (Harbin Veterinary Research Institute (CAAS) / Ministry of Agriculture)	Harbin Veterinary Research Institute (CAAS)		Yanbing,Li;Minghui,Li;Yulei,Li;Jingman,Tian;Xiaoli,Bai;Hualan,Chen		Harbin Veterinary Research Institute (CAAS)		2020-01-16		2020-03-28	2020-03-28
EPI_ISL_418177	EPI1719006|9.1	A/Whooper swan/Xinjiang/9/2020	H5N6	Asia / China / Xinjiang	Swan	Yanbing Li (Harbin Veterinary Research Institute (CAAS) / Ministry of Agriculture)	Harbin Veterinary Research Institute (CAAS)		Yanbing,Li;Minghui,Li;Yulei,Li;Jingman,Tian;Xiaoli,Bai;Hualan,Chen		Harbin Veterinary Research Institute (CAAS)		2020-01-16		2020-03-28	2020-03-28
EPI_ISL_418176	EPI1718998|8.1	A/Whooper swan/Xinjiang/8/2020	H5N6	Asia / China / Xinjiang	Swan	Yanbing Li (Harbin Veterinary Research Institute (CAAS) / Ministry of Agriculture)	Harbin Veterinary Research Institute (CAAS)		Yanbing,Li;Minghui,Li;Yulei,Li;Jingman,Tian;Xiaoli,Bai;Hualan,Chen		Harbin Veterinary Research Institute (CAAS)		2020-01-16		2020-03-28	2020-03-28
EPI_ISL_418175	EPI1718990|7.1	A/Whooper swan/Xinjiang/7/2020	H5N6	Asia / China / Xinjiang	Swan	Yanbing Li (Harbin Veterinary Research Institute (CAAS) / Ministry of Agriculture)	Harbin Veterinary Research Institute (CAAS)		Yanbing,Li;Minghui,Li;Yulei,Li;Jingman,Tian;Xiaoli,Bai;Hualan,Chen		Harbin Veterinary Research Institute (CAAS)		2020-01-12		2020-03-28	2020-03-28
EPI_ISL_418174	EPI1718982|6.1	A/Whooper swan/Xinjiang/6/2020	H5N6	Asia / China / Xinjiang	Swan	Yanbing Li (Harbin Veterinary Research Institute (CAAS) / Ministry of Agriculture)	Harbin Veterinary Research Institute (CAAS)		Yanbing,Li;Minghui,Li;Yulei,Li;Jingman,Tian;Xiaoli,Bai;Hualan,Chen		Harbin Veterinary Research Institute (CAAS)		2020-01-08		2020-03-28	2020-03-28
EPI_ISL_418173	EPI1718974|5.1	A/Mute swan/Xinjiang/5/2020	H5N6	Asia / China / Xinjiang	Swan	Yanbing Li (Harbin Veterinary Research Institute (CAAS) / Ministry of Agriculture)	Harbin Veterinary Research Institute (CAAS)		Yanbing,Li;Minghui,Li;Yulei,Li;Jingman,Tian;Xiaoli,Bai;Hualan,Chen		Harbin Veterinary Research Institute (CAAS)		2020-01-08		2020-03-28	2020-03-28
EPI_ISL_418172	EPI1718966|4.1	A/Mute swan/Xinjiang/4/2020	H5N6	Asia / China / Xinjiang	Swan	Yanbing Li (Harbin Veterinary Research Institute (CAAS) / Ministry of Agriculture)	Harbin Veterinary Research Institute (CAAS)		Yanbing,Li;Minghui,Li;Yulei,Li;Jingman,Tian;Xiaoli,Bai;Hualan,Chen		Harbin Veterinary Research Institute (CAAS)		2020-01-08		2020-03-28	2020-03-28
EPI_ISL_418171	EPI1718958|3.1	A/Whooper swan/Xinjiang/3/2020	H5N6	Asia / China / Xinjiang	Swan	Yanbing Li (Harbin Veterinary Research Institute (CAAS) / Ministry of Agriculture)	Harbin Veterinary Research Institute (CAAS)		Yanbing,Li;Minghui,Li;Yulei,Li;Jingman,Tian;Xiaoli,Bai;Hualan,Chen		Harbin Veterinary Research Institute (CAAS)		2020-01-04		2020-03-28	2020-03-28
EPI_ISL_418170	EPI1718950|2.1	A/Whooper swan/Xinjiang/2/2020	H5N6	Asia / China / Xinjiang	Swan	Yanbing Li (Harbin Veterinary Research Institute (CAAS) / Ministry of Agriculture)	Harbin Veterinary Research Institute (CAAS)		Yanbing,Li;Minghui,Li;Yulei,Li;Jingman,Tian;Xiaoli,Bai;Hualan,Chen		Harbin Veterinary Research Institute (CAAS)		2020-01-03		2020-03-28	2020-03-28
EPI_ISL_418169	EPI1718942|1.1	A/Whooper swan/Xinjiang/1/2020	H5N6	Asia / China / Xinjiang	Swan	Yanbing Li (Harbin Veterinary Research Institute (CAAS) / Ministry of Agriculture)	Harbin Veterinary Research Institute (CAAS)		Yanbing,Li;Minghui,Li;Yulei,Li;Jingman,Tian;Xiaoli,Bai;Hualan,Chen		Harbin Veterinary Research Institute (CAAS)		2020-01-03		2020-03-28	2020-03-28
EPI_ISL_2685947	EPI1877922|A/tundra swan/Hubei/BQ8/2020	A/tundra swan/Hubei/BQ8/2020	H5N8	Asia / China / Hubei Province	Cygnus columbianus	Hongliang Chai (Northeast Forestry University / College of Wildlife Resources)	Northeast Forestry University				College of Wildlife and Protected Areas, Northeast Forestry University		2020-11-16		2021-06-25	2021-06-25
EPI_ISL_2685900	EPI1877914|A/tundra swan/Hubei/BQ7/2020	A/tundra swan/Hubei/BQ7/2020	H5N8	Asia / China / Hubei Province	Cygnus columbianus	Hongliang Chai (Northeast Forestry University / College of Wildlife Resources)	Northeast Forestry University				College of Wildlife and Protected Areas, Northeast Forestry University		2020-11-16		2021-06-25	2021-06-25
EPI_ISL_2685848	EPI1877906|A/tundra swan/Hubei/BQ6/2020	A/tundra swan/Hubei/BQ6/2020	H5N8	Asia / China / Hubei Province	Cygnus columbianus	Hongliang Chai (Northeast Forestry University / College of Wildlife Resources)	Northeast Forestry University				College of Wildlife and Protected Areas, Northeast Forestry University		2020-11-16		2021-06-25	2021-06-25
EPI_ISL_2685847	EPI1877898|A/tundra swan/Hubei/BQ4/2020	A/tundra swan/Hubei/BQ4/2020	H5N8	Asia / China / Hubei Province	Cygnus columbianus	Hongliang Chai (Northeast Forestry University / College of Wildlife Resources)	Northeast Forestry University				College of Wildlife and Protected Areas, Northeast Forestry University		2020-11-11		2021-06-25	2021-06-25
EPI_ISL_2685846	EPI1877890|A/tundra swan/Hubei/BQ3/2020	A/tundra swan/Hubei/BQ3/2020	H5N8	Asia / China / Hubei Province	Cygnus columbianus	Hongliang Chai (Northeast Forestry University / College of Wildlife Resources)	Northeast Forestry University				College of Wildlife and Protected Areas, Northeast Forestry University		2020-11-09		2021-06-25	2021-06-25
EPI_ISL_2685842	EPI1877882|A/tundra swan/Hubei/BQ2/2020	A/tundra swan/Hubei/BQ2/2020	H5N8	Asia / China / Hubei Province	Cygnus columbianus	Hongliang Chai (Northeast Forestry University / College of Wildlife Resources)	Northeast Forestry University				College of Wildlife and Protected Areas, Northeast Forestry University		2020-11-04		2021-06-25	2021-06-25
EPI_ISL_2556113	EPI1873123|A/Cygnus columbianus/Hubei/49/2020	A/Cygnus columbianus/Hubei/49/2020	H5N8	Asia / China / Jiangxi Province	Cygnus columbianus	Ma Liping (Wuhan Institute of Virology, CAS )	Wuhan Institute of Virology, CAS		Jiason Xiong, Hao Zhou and Quanjiao Chen		State Key Laboratory of Virology and Wuhan Institute of Virology, Chinese Academy of Sciences		2020-11-12		2021-06-16	2021-06-16
EPI_ISL_8694562	EPI1956833|A/mute swan/Croatia/6/2022	A/mute swan/Croatia/6/2022	H5N1	Europe / Croatia / Karlovacka Zupanija / Karlovac	Cygnus olor	Vladimir Savić (Croatian Veterinary Institute / Poultry Centre)	Croatian Veterinary Institute	V-6/22	Savić, Vladimir		Croatian Veterinary Institute, Poultry Centre	V-6/22	2022-01-06		2022-01-14	2022-01-14
EPI_ISL_8440976	EPI1950887|A/mute_swan/Romania/16790_21VIR11355/2021	A/mute_swan/Romania/16790_21VIR11355/2021	H5N1	Europe / Romania	Cygnus olor	Bianca Zecchin (Istituto Zooprofilattico Sperimentale Delle Venezie)	Istituto Zooprofilattico Sperimentale Delle Venezie		Burlacu, R.; Neicut, A.; Onita, I.; Motiu, R.; Zecchin, B.; Fusaro, A.; Schivo, A.; Salviato, A.; Palumbo, E.; Milani, A.; Giussani, E.; Pastori, A.; Monne, I.; Terregino, C.		Institute for Diagnosis & Animal Health (IDAH)		2021-11-26		2022-01-07	2022-01-07
EPI_ISL_8440175	EPI1950879|A/Cygnus_olor/Romania/16381_21VIR10306/2021	A/Cygnus_olor/Romania/16381_21VIR10306/2021	H5N1	Europe / Romania	Cygnus olor	Bianca Zecchin (Istituto Zooprofilattico Sperimentale Delle Venezie)	Istituto Zooprofilattico Sperimentale Delle Venezie		Burlacu, R.; Neicut, A.; Onita, I.; Motiu, R.; Zecchin, B.; Fusaro, A.; Schivo, A.; Salviato, A.; Palumbo, E.; Milani, A.; Giussani, E.; Pastori, A.; Monne, I.; Terregino, C.		Institute for Diagnosis & Animal Health (IDAH)		2021-11-11		2022-01-07	2022-01-07
EPI_ISL_8338502	EPI1949332|A/mute swan/Croatia/145/2021	A/mute swan/Croatia/145/2021	H5N1	Europe / Croatia / Zagrebacka Zupanija / Rugvica - Siromaja lakes (45° 45´ 54˝N, 16° 10´ 11˝E)	Cygnus olor	Vladimir Savić (Croatian Veterinary Institute / Poultry Centre)	Croatian Veterinary Institute	V-145/21	Savić, Vladimir		Croatian Veterinary Institute, Poultry Centre	V-145/21	2021-12-29		2022-01-04	2022-01-04
EPI_ISL_8338456	EPI1949331|A/mute swan/Croatia/144/2021	A/mute swan/Croatia/144/2021	H5N1	Europe / Croatia / Istarska Zupanija / the mouth of the river Mirna (45° 18´ 55˝N, 13° 35´ 28˝E)	Cygnus olor	Vladimir Savić (Croatian Veterinary Institute / Poultry Centre)	Croatian Veterinary Institute	V-144/21	Savić, Vladimir		Croatian Veterinary Institute, Poultry Centre	V-144/21	2021-12-27		2022-01-04	2022-01-04
EPI_ISL_7570462	EPI1942302|A/mute swan/Croatia/104/2021	A/mute swan/Croatia/104/2021	H5N1	Europe / Croatia / Medimurska Zupanija / Gornji Kursanec (46° 19' 27.3“ N; 16° 22' 45“ E)	Cygnus olor	Vladimir Savić (Croatian Veterinary Institute / Poultry Centre)	Croatian Veterinary Institute		Savić, Vladimir		Croatian Veterinary Institute, Poultry Centre	V-104/21	2021-11-19		2022-01-12	2021-12-13
EPI_ISL_7357590	EPI1941530|A/mute swan/Croatia/101/2021	A/mute swan/Croatia/101/2021	H5N1	Europe / Croatia / Sisacko-Moslavacka Zupanija / Cigoc (45° 25' 16,9" N; 16° 37' 1,2" E)	Cygnus olor	Vladimir Savić (Croatian Veterinary Institute / Poultry Centre)	Croatian Veterinary Institute		Savić, Vladimir		Croatian Veterinary Institute, Poultry Centre	V-101/21	2021-11-12		2021-12-13	2021-12-08
EPI_ISL_6937114	EPI1937671|A/mute_swan/Poland/MB490-L1/2021	A/mute_swan/Poland/MB490-L1/2021	H5N1	Europe / Poland / Greater Poland Voivodeship	Cygnus olor	Edyta Świętoń (National Veterinary Research Institut Poland, PIWet-PIB)	National Veterinary Research Institut Poland, PIWet-PIB		E. Swieton, K. Smietanka		National Veterinary Research Institut Poland, PIWet-PIB		2021-11-08		2021-12-01	2021-12-01
EPI_ISL_6590766	EPI1928148|A/swan/France/21P012384/2021	A/swan/France/21P012384/2021	H5N1	Europe / France / Region Lorraine / Departement de la Meuse	Cygnus olor	Francois-Xavier Briand (ANSES Agence Nationale De Securite Sanitaire De L’alimentation / Laboratoire de Ploufragan-Plouzané)	ANSES Agence Nationale De Securite Sanitaire De L’alimentation				Anses (Ploufragan-Plouzané)		2021-11-08		2021-11-22	2021-11-22
EPI_ISL_6507374	EPI1927676|A/mute swan/Croatia/100/2021	A/mute swan/Croatia/100/2021	H5N1	Europe / Croatia / Sisacko-Moslavacka Zupanija / Muzilovcica (45° 23' 25.9'' N; 16° 40' 49.3'' E)	Cygnus olor	Vladimir Savić (Croatian Veterinary Institute / Poultry Centre)	Croatian Veterinary Institute	V-100/21	Savić, Vladimir		Croatian Veterinary Institute, Poultry Centre	V-100/21	2021-11-12		2021-12-08	2021-11-19
EPI_ISL_6328409	EPI1927124|A/mute swan/Czech Republic/21312/2021	A/mute swan/Czech Republic/21312/2021	H5N1	Europe / Czech Republic / Jihocesky Kraj / Okres Tabor / 49°14'23.870''N, 14°42''46.680E	Cygnus olor	Alexander Nagy (State Veterinary Institute Prague)	State Veterinary Institute Prague		Nagy,Alexander;Cernikova,Lenka;Stara,Martina		State Veterinary Institute Prague		2021-11-01		2021-11-16	2021-11-16
EPI_ISL_5804788	EPI1924149|A/Mute swan/Netherlands/21037283-002/2021	A/Mute swan/Netherlands/21037283-002/2021	H5N1	Europe / Netherlands / Provincie Overijssel	Cygnus olor	Rene Heutink (Wageningen Bioveterinary Research)	Wageningen Bioveterinary Research	21037283-002	Beerens, Nancy; Harders, Frank; Pritz-Verschuren, Sylvia; Roose, Marit; Germeraad, Evelien; Engelsma, Marc; Heutink, Rene		Wageningen Bioveterinary Research		2021-10-24		2021-11-01	2021-11-01
EPI_ISL_5804708	EPI1924123|A/mute_swan/England/053054/2021	A/mute_swan/England/053054/2021	H5N1	Europe / United Kingdom / Worcestershire	Cygnus olor	Elliot Whittard (Animal and Plant Health Agency (APHA) / Virology Department)	Animal and Plant Health Agency (APHA)				Animal and Plant Health Agency (APHA)		2021-10-24		2021-11-01	2021-11-01
EPI_ISL_3135931	EPI1883992|A/swan/Hungary/9638/2021 (H5N8)	A/swan/Hungary/9638/2021 (H5N8)	H5N8	Europe / Hungary / Csongrad megye	Cygnus olor	Katalin Szentpáli-Gavallér (National Food Chain Safety Office, Hungary / Virology)	National Food Chain Safety Office, Hungary	9638	Katalin,Szentpáli-Gavallér;Ádám,Bálint;Krisztina,Ursu;Péter,Malik		National Food Chain Safety Office Veterinary Diagnostic Directorate Laboratory for Molecular Biology		2021-03-08		2021-07-30	2021-07-30
EPI_ISL_2114013	EPI1859671|A/mute_swan/Poland/MB272/2021	A/mute_swan/Poland/MB272/2021	H5N8	Europe / Poland / Pomeranian Voivodeship / Stegna	Cygnus olor	Kamila Dziadek (National Veterinary Research Institute / Department of Poultry Diseases)	National Veterinary Research Institute		Dziadek, K.; Swieton, E.; Smietanka, K.		National Veterinary Research Institut Poland, PIWet-PIB		2021-03-06		2021-05-19	2021-05-17
EPI_ISL_2111625	EPI1859647|A/mute_swan/Poland/MB131/2021	A/mute_swan/Poland/MB131/2021	H5N8	Europe / Poland / Pomeranian Voivodeship / Puck Bay (Władysławowo)	Cygnus olor	Kamila Dziadek (National Veterinary Research Institute / Department of Poultry Diseases)	National Veterinary Research Institute		Dziadek, K.; Swieton, E. ; Smietanka, K.		National Veterinary Research Institut Poland, PIWet-PIB		2021-02-15		2021-05-19	2021-05-17
EPI_ISL_1399245	EPI1854355|4799-21_H5	A/mute swan/Czech Republic/4799/2021	H5N8	Europe / Czech Republic / Morovskoslezsky Kraj / Okres Opava / Katerinky u Opavy, Stribrne jezero; GPS: N 49°57.29960', E 17°53.78212'	Cygnus olor	Alexander Nagy (State Veterinary Institute Prague)	State Veterinary Institute Prague		Nagy,A;Cernikova,L;Stara,M		State Veterinary Institute Prague	organs	2021-03-06		2021-03-30	2021-03-30
EPI_ISL_1399244	EPI1854347|4607-21_2_H5	A/mute swan/Czech Republic/4607-2/2021	H5N8	Europe / Czech Republic / Olomoucky Kraj / Okres Olomouc / Chomoutov	Cygnus olor	Alexander Nagy (State Veterinary Institute Prague)	State Veterinary Institute Prague		Nagy,A;Cernikova,L;Stara,M		State Veterinary Institute Prague	organs	2021-03-04		2021-03-30	2021-03-30
EPI_ISL_1399243	EPI1854339|4607-21_1_H5	A/mute swan/Czech Republic/4607-1/2021	H5N8	Europe / Czech Republic / Olomoucky Kraj / Okres Olomouc / Chomoutov	Cygnus olor	Alexander Nagy (State Veterinary Institute Prague)	State Veterinary Institute Prague		Nagy,A;Cernikova,L;Stara,M		State Veterinary Institute Prague	organs	2021-03-04		2021-03-30	2021-03-30
EPI_ISL_1399242	EPI1854331|4606-21_H5	A/mute swan/Czech Republic/4606/2021	H5N8	Europe / Czech Republic / Zlinsky Kraj / Okres Uherske Hradiste / Ostrozska jezera, Ostrozska Nova Ves-Chylice	Cygnus olor	Alexander Nagy (State Veterinary Institute Prague)	State Veterinary Institute Prague		Nagy,A;Cernikova,L;Stara,M		State Veterinary Institute Prague	organs	2021-03-04		2021-03-30	2021-03-30
EPI_ISL_1399240	EPI1854315|4270-21_H5	A/mute swan/Czech Republic/4270/2021	H5N8	Europe / Czech Republic / Stredocesky Kraj / Okres Mlada Boleslav / rybnik Ohrada, Bosen	Cygnus olor	Alexander Nagy (State Veterinary Institute Prague)	State Veterinary Institute Prague		Nagy,A;Cernikova,L;Stara,M		State Veterinary Institute Prague	organs	2021-03-02		2021-03-30	2021-03-30
EPI_ISL_1399239	EPI1854307|4100-21_H5	A/mute swan/Czech Republic/4100/2021	H5N8	Europe / Czech Republic / Olomoucky Kraj / Okres Jesenik / Javornik; GPS: 50°24'35.8''N, 17°2'44.78''E	Cygnus olor	Alexander Nagy (State Veterinary Institute Prague)	State Veterinary Institute Prague		Nagy,A;Cernikova,L;Stara,M		State Veterinary Institute Prague	organs	2021-02-23		2021-03-30	2021-03-30
EPI_ISL_1399238	EPI1854299|3777-21_H5	A/mute swan/Czech Republic/3777/2021	H5N8	Europe / Czech Republic / Hlavni mesto Praha / Okres Praha / Kvetnice, Mlynsky rybnik; GPS: N 50°3.49715', E 14°40.89878'	Cygnus olor	Alexander Nagy (State Veterinary Institute Prague)	State Veterinary Institute Prague		Nagy,A;Cernikova,L;Stara,M		State Veterinary Institute Prague	organs	2021-02-22		2021-03-30	2021-03-30
EPI_ISL_1399237	EPI1854291|3549-21_H5	A/mute swan/Czech Republic/3549/2021	H5N8	Europe / Czech Republic / Stredocesky Kraj / Okres Nymburk / hydroelectric power Nymburk; GPS: 50°11´6.866´´N, 15°2´55.583´´E	Cygnus olor	Alexander Nagy (State Veterinary Institute Prague)	State Veterinary Institute Prague		Nagy,A;Cernikova,L;Stara,M		State Veterinary Institute Prague	organs	2021-02-19		2021-03-30	2021-03-30
EPI_ISL_1342914	EPI1853188|A/mute swan/Croatia/21/2021	A/mute swan/Croatia/21/2021	H5N8	Europe / Croatia / Vukovarsko-Srijemska Zupanija / River Bosut, Nijemci	Cygnus olor	Vladimir Savić (Croatian Veterinary Institute / Poultry Centre)	Croatian Veterinary Institute	V-21/2021	Savić, Vladimir		Croatian Veterinary Institute, Poultry Centre	V-21/2021	2021-03-14		2021-03-25	2021-03-25
EPI_ISL_1295638	EPI1851824|A/mute_swan/Norway/FU48/2021	A/mute_swan/Norway/FU48/2021	H5N8	Europe / Norway	Cygnus olor	Elliot Whittard (Animal and Plant Health Agency (APHA) / Virology Department)	Animal and Plant Health Agency (APHA)		Britt Gjerset, Torfinn Moldal		Norwegian Veterinary Institute		2021-01-26		2021-03-19	2021-03-19
EPI_ISL_1279262	EPI1850962|A/mute swan/Croatia/14/2021	A/mute swan/Croatia/14/2021	H5N8	Europe / Croatia / Vukovarsko-Srijemska Zupanija / River Bosut, Podgrađe	Cygnus olor	Vladimir Savić (Croatian Veterinary Institute / Poultry Centre)	Croatian Veterinary Institute	V-14/21	Savić, Vladimir		Croatian Veterinary Institute, Poultry Centre	V-14/21	2021-03-01		2021-03-19	2021-03-18
EPI_ISL_1180234	EPI1850128|A/mute swan/Czech Republic/1656-1/2021	A/mute swan/Czech Republic/1656-1/2021	H5N8	Europe / Czech Republic / Jihocesky Kraj / Okres Ceske Budejovice / Haklovy Dvory, Starohaklovsky pond	Cygnus olor	Alexander Nagy (State Veterinary Institute Prague)	State Veterinary Institute Prague		Nagy,A; Cernikova,L; Stara,M		State Veterinary Institute Prague		2021-01-24		2021-03-09	2021-03-08
EPI_ISL_1123360	EPI1848926|A/mute_swan/England/234135/2020_|H5N8|_2020/12/01_HA	A/mute_swan/England/234135/2020	H5N8	Europe / United Kingdom / Norfolk	Cygnus olor	Elliot Whittard (Animal and Plant Health Agency (APHA) / Virology Department)	Animal and Plant Health Agency (APHA)				Animal and Plant Health Agency (APHA)		2020-12-01		2021-04-21	2021-03-03
EPI_ISL_1123359	EPI1848918|A/mute_swan/England/263814/2020_|H5N8|_2020/11/10_HA	A/mute swan/England/263814/2020	H5N8	Europe / United Kingdom / Dorset	Cygnus olor	Elliot Whittard (Animal and Plant Health Agency (APHA) / Virology Department)	Animal and Plant Health Agency (APHA)				Animal and Plant Health Agency (APHA)		2020-11-10		2021-04-21	2021-03-03
EPI_ISL_1114754	EPI1848734|210224_52_H5N8_HA_Seg4	A/mute swan/North Ossetia-Alania/325-03/2020	H5N8	Europe / Russian Federation / Republic of North Ossetia?Alania	Cygnus olor	Natalia Goncharova (State Research Center of Virology and Biotechnology (VECTOR) / Emerging Zoonotic Diseases and Influenza)	State Research Center of Virology and Biotechnology (VECTOR)		Natalia,Goncharova; Ivan,Susloparov; Natalia,Kolosova; Alexey,Danilenko; Juliya,Bulanovich; Vasiliy,Marchenko; Alexander,Ryzhikov		State Research Center of Virology and Biotechnology (VECTOR)		2020-12-31		2021-03-02	2021-03-02
EPI_ISL_1114753	EPI1848726|210224_51_H5N8_HA_Seg4	A/mute swan/North Ossetia-Alania/325-02/2020	H5N8	Europe / Russian Federation / Republic of North Ossetia?Alania	Cygnus olor	Natalia Goncharova (State Research Center of Virology and Biotechnology (VECTOR) / Emerging Zoonotic Diseases and Influenza)	State Research Center of Virology and Biotechnology (VECTOR)		Natalia,Goncharova; Ivan,Susloparov; Natalia,Kolosova; Alexey,Danilenko; Juliya,Bulanovich; Vasiliy,Marchenko; Alexander,Ryzhikov		State Research Center of Virology and Biotechnology (VECTOR)		2020-12-31		2021-03-02	2021-03-02
EPI_ISL_1114752	EPI1848718|210224_50_H5N8_HA_Seg4	A/mute swan/North Ossetia-Alania/325-01/2020	H5N8	Europe / Russian Federation / Republic of North Ossetia?Alania	Cygnus olor	Natalia Goncharova (State Research Center of Virology and Biotechnology (VECTOR) / Emerging Zoonotic Diseases and Influenza)	State Research Center of Virology and Biotechnology (VECTOR)		Natalia,Goncharova; Ivan,Susloparov; Natalia,Kolosova; Alexey,Danilenko; Juliya,Bulanovich; Vasiliy,Marchenko; Alexander,Ryzhikov		State Research Center of Virology and Biotechnology (VECTOR)		2020-12-31		2021-03-02	2021-03-02
EPI_ISL_1080480	EPI1848109|A/mute swan/Czech Republic/3160-1/2021	A/mute swan/Czech Republic/3160-1/2021	H5N8	Europe / Czech Republic / Liberecky Kraj / Okres Liberec / Prisovice, pond Velky pisecak, GPS: 50°34'13.630''N, 15°5'16.236''E	Cygnus olor	Alexander Nagy (State Veterinary Institute Prague)	State Veterinary Institute Prague		Nagy,A; Cernikova,L; Stara,M		State Veterinary Institute Prague	3160/21_1_R41-NB16	2021-02-14		2021-02-25	2021-02-25
EPI_ISL_1058019	EPI1847740|A/mute swan/Czech Republic/2669-2/2021	A/mute swan/Czech Republic/2669-2/2021	H5N8	Europe / Czech Republic / Jihocesky Kraj / Okres Tabor / Sobeslav	Cygnus olor	Alexander Nagy (State Veterinary Institute Prague)	State Veterinary Institute Prague		Nagy,A; Cernikova,L; Stara,M		State Veterinary Institute Prague	2699-21_R39-NB07	2021-02-04		2021-02-23	2021-02-23
EPI_ISL_1057106	EPI1847732| A/mute swan/Czech Republic/2669-1/2021	A/mute swan/Czech Republic/2669-1/2021	H5N8	Europe / Czech Republic / Jihocesky Kraj / Okres Tabor / Sobeslav	Cygnus olor	Alexander Nagy (State Veterinary Institute Prague)	State Veterinary Institute Prague		Nagy,A; Cernikova,L; Stara,M		State Veterinary Institute Prague	2669-21_R30-NB06	2021-02-04		2021-02-23	2021-02-23
EPI_ISL_1033124	EPI1846880|A/mute swan/Czech Republic/2600/2021	A/mute swan/Czech Republic/2600/2021	H5N8	Europe / Czech Republic / Jihocesky Kraj / Okres Strakonice / Strakonice	Cygnus olor	Alexander Nagy (State Veterinary Institute Prague)	State Veterinary Institute Prague		Nagy,A; Cernikova,L; Stara,M		State Veterinary Institute Prague	2600/21_R39-NB05	2021-02-04		2021-02-19	2021-02-19
EPI_ISL_625672	EPI1811652|A/mute swan/Inner Mongolia/w2-1/2020	A/mute swan/Inner Mongolia/w2-1/2020	H5N8	Asia / China / Inner Mongolia Autonomous Region	Cygnus olor	Hongliang Chai (Northeast Forestry University / College of Wildlife Resources)	Northeast Forestry University				College of Wildlife and Protected Areas, Northeast Forestry University	w2-1	2020-10-17		2021-03-27	2020-11-07
EPI_ISL_591075	EPI1806859|A/mute swan/Netherlands/20015931-001/2020	A/mute swan/Netherlands/20015931-001/2020	H5N8	Europe / Netherlands / Provincie Utrecht / Kockengen	Cygnus olor	Rene Heutink (Wageningen Bioveterinary Research)	Wageningen Bioveterinary Research	20015931-001	Beerens, Nancy; Harders, Frank; Verschuren-Pritz, Sylvia; Roose, Marit; Germeraad, Evelien; Engelsma, Marc; Bossers, Alex; Heutink, Rene		Wageningen Bioveterinary Research		2020-10-17		2020-10-21	2020-10-21
EPI_ISL_7987342	EPI1947341|A/turkey/Italy/21VIR9117-2/2021_H5N1_HA	A/turkey/Italy/21VIR9117-2/2021	H5N1	Europe / Italy	Turkey	Adelaide Milani (Istituto Zooprofilattico Sperimentale Delle Venezie)	Istituto Zooprofilattico Sperimentale Delle Venezie		Milani, A.; Fusaro, A.; Schivo, A.; Salviato, A.; Palumbo, E.;Zecchin, B.; Giussani, E.; Pastori, A.; Monne, I.; Terregino, C.		Istituto Zooprofilattico Sperimentale Delle Venezie		2021-11-04		2022-01-10	2021-12-23
EPI_ISL_7987340	EPI1947325|A/turkey/Italy/21VIR8540-82/2021_H5N1_HA	A/turkey/Italy/21VIR8540-82/2021	H5N1	Europe / Italy	Turkey	Adelaide Milani (Istituto Zooprofilattico Sperimentale Delle Venezie)	Istituto Zooprofilattico Sperimentale Delle Venezie		Milani, A.; Fusaro, A.; Schivo, A.; Salviato, A.; Palumbo, E.;Zecchin, B.; Giussani, E.; Pastori, A.; Monne, I.; Terregino, C.		Istituto Zooprofilattico Sperimentale Delle Venezie		2021-10-16		2022-01-10	2021-12-23
EPI_ISL_7987338	EPI1947311|A/turkey/Italy/21VIR8480-2/2021_H5N1_HA	A/turkey/Italy/21VIR8480-2/2021	H5N1	Europe / Italy	Turkey	Adelaide Milani (Istituto Zooprofilattico Sperimentale Delle Venezie)	Istituto Zooprofilattico Sperimentale Delle Venezie		Milani, A.; Fusaro, A.; Schivo, A.; Salviato, A.; Palumbo, E.;Zecchin, B.; Giussani, E.; Pastori, A.; Monne, I.; Terregino, C.		Istituto Zooprofilattico Sperimentale Delle Venezie		2021-10-11		2022-01-10	2021-12-23
EPI_ISL_7987337	EPI1947303|A/turkey/Italy/21VIR8480-1/2021_H5N1_HA	A/turkey/Italy/21VIR8480-1/2021	H5N1	Europe / Italy	Turkey	Adelaide Milani (Istituto Zooprofilattico Sperimentale Delle Venezie)	Istituto Zooprofilattico Sperimentale Delle Venezie		Milani, A.; Fusaro, A.; Schivo, A.; Salviato, A.; Palumbo, E.;Zecchin, B.; Giussani, E.; Pastori, A.; Monne, I.; Terregino, C.		Istituto Zooprofilattico Sperimentale Delle Venezie		2021-10-11		2022-01-10	2021-12-23
EPI_ISL_7733648	EPI1944501|21VIR8817-1_HA	A/turkey/Italy/21VIR8817-1/2021	H5N1	Europe / Italy / VR	Turkey	Bianca Zecchin (Istituto Zooprofilattico Sperimentale Delle Venezie)	Istituto Zooprofilattico Sperimentale Delle Venezie		Zecchin, B.; Fusaro, A.; Schivo, A.; Salviato, A.; Palumbo, E.; Milani, A.; Giussani, E.; Pastori, A.; Monne, I.; Terregino, C.		Istituto Zooprofilattico Sperimentale del Lazio e della Toscana "M. Aleandri"		2021-10-25		2021-12-16	2021-12-16
EPI_ISL_7733647	EPI1944493|21VIR9210-1_HA	A/turkey/Italy/21VIR9210-1/2021	H5N1	Europe / Italy / VR	Turkey	Bianca Zecchin (Istituto Zooprofilattico Sperimentale Delle Venezie)	Istituto Zooprofilattico Sperimentale Delle Venezie		Zecchin, B.; Fusaro, A.; Schivo, A.; Salviato, A.; Palumbo, E.; Milani, A.; Giussani, E.; Pastori, A.; Monne, I.; Terregino, C.		Istituto Zooprofilattico Sperimentale del Lazio e della Toscana "M. Aleandri"		2021-11-05		2021-12-16	2021-12-16
EPI_ISL_7733643	EPI1944469|21VIR9649-2_HA	A/turkey/Italy/21VIR9649-2/2021	H5N1	Europe / Italy / VR	Turkey	Bianca Zecchin (Istituto Zooprofilattico Sperimentale Delle Venezie)	Istituto Zooprofilattico Sperimentale Delle Venezie		Zecchin, B.; Fusaro, A.; Schivo, A.; Salviato, A.; Palumbo, E.; Milani, A.; Giussani, E.; Pastori, A.; Monne, I.; Terregino, C.		Istituto Zooprofilattico Sperimentale delle Venezie, EU/OIE/Reference Laboratory and FAO Reference Centre for AI and ND		2021-11-15		2021-12-16	2021-12-16
EPI_ISL_7733638	EPI1944445|21VIR9768-8_HA	A/turkey/Italy/21VIR9768-8/2021	H5N1	Europe / Italy / VR	Turkey	Bianca Zecchin (Istituto Zooprofilattico Sperimentale Delle Venezie)	Istituto Zooprofilattico Sperimentale Delle Venezie		Zecchin, B.; Fusaro, A.; Schivo, A.; Salviato, A.; Palumbo, E.; Milani, A.; Giussani, E.; Pastori, A.; Monne, I.; Terregino, C.		Istituto Zooprofilattico Sperimentale delle Venezie, EU/OIE/Reference Laboratory and FAO Reference Centre for AI and ND		2021-11-17		2021-12-16	2021-12-16
EPI_ISL_7733635	EPI1944437|21VIR9510-1_HA	A/turkey/Italy/21VIR9510-1/2021	H5N1	Europe / Italy / VR	Turkey	Bianca Zecchin (Istituto Zooprofilattico Sperimentale Delle Venezie)	Istituto Zooprofilattico Sperimentale Delle Venezie		Zecchin, B.; Fusaro, A.; Schivo, A.; Salviato, A.; Palumbo, E.; Milani, A.; Giussani, E.; Pastori, A.; Monne, I.; Terregino, C.		Istituto Zooprofilattico Sperimentale delle Venezie, EU/OIE/Reference Laboratory and FAO Reference Centre for AI and ND		2021-11-11		2021-12-16	2021-12-16
EPI_ISL_7733633	EPI1944421|21VIR9143-2_HA	A/turkey/Italy/21VIR9143-2/2021	H5N1	Europe / Italy / VR	Turkey	Bianca Zecchin (Istituto Zooprofilattico Sperimentale Delle Venezie)	Istituto Zooprofilattico Sperimentale Delle Venezie		Zecchin, B.; Fusaro, A.; Schivo, A.; Salviato, A.; Palumbo, E.; Milani, A.; Giussani, E.; Pastori, A.; Monne, I.; Terregino, C.		Istituto Zooprofilattico Sperimentale delle Venezie, EU/OIE/Reference Laboratory and FAO Reference Centre for AI and ND		2021-11-03		2021-12-16	2021-12-16
EPI_ISL_7733632	EPI1944413|21VIR9512-1_HA	A/turkey/Italy/21VIR9512-1/2021	H5N1	Europe / Italy / VR	Turkey	Bianca Zecchin (Istituto Zooprofilattico Sperimentale Delle Venezie)	Istituto Zooprofilattico Sperimentale Delle Venezie		Zecchin, B.; Fusaro, A.; Schivo, A.; Salviato, A.; Palumbo, E.; Milani, A.; Giussani, E.; Pastori, A.; Monne, I.; Terregino, C.		Istituto Zooprofilattico Sperimentale delle Venezie, EU/OIE/Reference Laboratory and FAO Reference Centre for AI and ND		2021-11-11		2021-12-16	2021-12-16
EPI_ISL_7733629	EPI1944397|21VIR9652-2_HA	A/turkey/Italy/21VIR9652-2/2021	H5N1	Europe / Italy / VR	Turkey	Bianca Zecchin (Istituto Zooprofilattico Sperimentale Delle Venezie)	Istituto Zooprofilattico Sperimentale Delle Venezie		Zecchin, B.; Fusaro, A.; Schivo, A.; Salviato, A.; Palumbo, E.; Milani, A.; Giussani, E.; Pastori, A.; Monne, I.; Terregino, C.		Istituto Zooprofilattico Sperimentale delle Venezie, EU/OIE/Reference Laboratory and FAO Reference Centre for AI and ND		2021-11-15		2021-12-16	2021-12-16
EPI_ISL_7733628	EPI1944389|21VIR10251_HA	A/turkey/Italy/21VIR10251/2021	H5N1	Europe / Italy / VR	Turkey	Bianca Zecchin (Istituto Zooprofilattico Sperimentale Delle Venezie)	Istituto Zooprofilattico Sperimentale Delle Venezie		Zecchin, B.; Fusaro, A.; Schivo, A.; Salviato, A.; Palumbo, E.; Milani, A.; Giussani, E.; Pastori, A.; Monne, I.; Terregino, C.		Istituto Zooprofilattico Sperimentale delle Venezie, EU/OIE/Reference Laboratory and FAO Reference Centre for AI and ND		2021-11-25		2021-12-16	2021-12-16
EPI_ISL_7733624	EPI1944381|21VIR9767-3_HA	A/turkey/Italy/21VIR9767-3/2021	H5N1	Europe / Italy / VR	Turkey	Bianca Zecchin (Istituto Zooprofilattico Sperimentale Delle Venezie)	Istituto Zooprofilattico Sperimentale Delle Venezie		Zecchin, B.; Fusaro, A.; Schivo, A.; Salviato, A.; Palumbo, E.; Milani, A.; Giussani, E.; Pastori, A.; Monne, I.; Terregino, C.		Istituto Zooprofilattico Sperimentale delle Venezie, EU/OIE/Reference Laboratory and FAO Reference Centre for AI and ND		2021-11-17		2021-12-16	2021-12-16
EPI_ISL_7733613	EPI1944357|21VIR10456_HA	A/turkey/Italy/21VIR10456/2021	H5N1	Europe / Italy / VI	Turkey	Bianca Zecchin (Istituto Zooprofilattico Sperimentale Delle Venezie)	Istituto Zooprofilattico Sperimentale Delle Venezie		Zecchin, B.; Fusaro, A.; Schivo, A.; Salviato, A.; Palumbo, E.; Milani, A.; Giussani, E.; Pastori, A.; Monne, I.; Terregino, C.		Istituto Zooprofilattico Sperimentale delle Venezie, EU/OIE/Reference Laboratory and FAO Reference Centre for AI and ND		2021-12-01		2021-12-16	2021-12-16
EPI_ISL_7733598	EPI1944296|21VIR9816-1_HA	A/turkey/Italy/21VIR9816-1/2021	H5N1	Europe / Italy / MN	Turkey	Bianca Zecchin (Istituto Zooprofilattico Sperimentale Delle Venezie)	Istituto Zooprofilattico Sperimentale Delle Venezie		Zecchin, B.; Fusaro, A.; Schivo, A.; Salviato, A.; Palumbo, E.; Milani, A.; Giussani, E.; Pastori, A.; Monne, I.; Terregino, C.		Istituto Zooprofilattico Speriment. Lombardia, Emilia Ro. IZSLER		2021-11-19		2021-12-16	2021-12-16
EPI_ISL_7733597	EPI1944288|21VIR10340_HA	A/turkey/Italy/21VIR10340/2021	H5N1	Europe / Italy / CR	Turkey	Bianca Zecchin (Istituto Zooprofilattico Sperimentale Delle Venezie)	Istituto Zooprofilattico Sperimentale Delle Venezie		Zecchin, B.; Fusaro, A.; Schivo, A.; Salviato, A.; Palumbo, E.; Milani, A.; Giussani, E.; Pastori, A.; Monne, I.; Terregino, C.		Istituto Zooprofilattico Speriment. Lombardia, Emilia Ro. IZSLER		2021-11-29		2021-12-16	2021-12-16
EPI_ISL_7733587	EPI1944264|21VIR9618-7_HA	A/turkey/Italy/21VIR9618-7/2021	H5N1	Europe / Italy / BS	Turkey	Bianca Zecchin (Istituto Zooprofilattico Sperimentale Delle Venezie)	Istituto Zooprofilattico Sperimentale Delle Venezie		Zecchin, B.; Fusaro, A.; Schivo, A.; Salviato, A.; Palumbo, E.; Milani, A.; Giussani, E.; Pastori, A.; Monne, I.; Terregino, C.		Istituto Zooprofilattico Speriment. Lombardia, Emilia Ro. IZSLER		2021-11-18		2021-12-16	2021-12-16
EPI_ISL_6781491	EPI1930936|A/Turkey/Egypt/A2/2021	A/Turkey/Egypt/A2/2021	H5N8	Africa / Egypt	Turkey				Hagag,N.; ElHusseiny,M.; Selim,A.; Zanaty,A.; Arafa,A.				2021			2021-09-16
EPI_ISL_5524384	EPI1923192|A/turkey/Italy/21VIR8585-1/2021	A/turkey/Italy/21VIR8585-1/2021	H5N1	Europe / Italy / Veneto / Province of Verona / Ronco All'Adige	Turkey	Bianca Zecchin (Istituto Zooprofilattico Sperimentale Delle Venezie)	Istituto Zooprofilattico Sperimentale Delle Venezie		Zecchin, B.; Fusaro, A.; Schivo, A.; Salviato, A.; Palumbo, E.; Giussani, E.; Monne, I.; Terregino, C.		Istituto Zooprofilattico Sperimentale delle Venezie, EU/OIE/Reference Laboratory and FAO Reference Centre for AI and ND		2021-10-18		2021-10-26	2021-10-26
EPI_ISL_3142407	EPI1884056|A/turkey/Kosovo/90_21VIR5162-5/2021_HA	A/turkey/Kosovo/90_21VIR5162-5/2021	H5N8	Europe / Kosovo / Rahovec	Turkey	Bianca Zecchin (Istituto Zooprofilattico Sperimentale Delle Venezie)	Istituto Zooprofilattico Sperimentale Delle Venezie		Uka, K.; Cana, A.; Merovci, X.; Krstevski, K.; Zecchin, B.; Fusaro, A.; Giussani, E.; Schivo, A.; Salviato, A.; Palumbo, E.; Monne, I.; Terregino, C.		Istituto Zooprofilattico Sperimentale delle Venezie, EU/OIE/Reference Laboratory and FAO Reference Centre for AI and ND		2021-05-25		2021-07-30	2021-07-30
EPI_ISL_3102079	EPI1883605|A/turkey/Poland/H1289_21RS1385-20/2021_HA	A/turkey/Poland/H1289_21RS1385-20/2021	H5N8	Europe / Poland / Mazowieckie	Turkey	Bianca Zecchin (Istituto Zooprofilattico Sperimentale Delle Venezie)	Istituto Zooprofilattico Sperimentale Delle Venezie		Smietanka, K.; Swieton, E.; Zecchin, B.; Fusaro, A.; Milani, A.; Schivo, A.; Salviato, A.; Giussani, E.; Monne, I.; Terregino, C.		Istituto Zooprofilattico Sperimentale delle Venezie, EU/OIE/Reference Laboratory and FAO Reference Centre for AI and ND		2021-05-24		2021-07-28	2021-07-28
EPI_ISL_3102074	EPI1883565|A/turkey/Poland/H1168_21RS1385-15/2021_HA	A/turkey/Poland/H1168_21RS1385-15/2021	H5N8	Europe / Poland / Warmi?sko-mazurskie	Turkey	Bianca Zecchin (Istituto Zooprofilattico Sperimentale Delle Venezie)	Istituto Zooprofilattico Sperimentale Delle Venezie		Smietanka, K.; Swieton, E.; Zecchin, B.; Fusaro, A.; Milani, A.; Schivo, A.; Salviato, A.; Giussani, E.; Monne, I.; Terregino, C.		Istituto Zooprofilattico Sperimentale delle Venezie, EU/OIE/Reference Laboratory and FAO Reference Centre for AI and ND		2021-05-13		2021-07-28	2021-07-28
EPI_ISL_3102073	EPI1883557|A/turkey/Poland/H1184_21RS1385-14/2021_HA	A/turkey/Poland/H1184_21RS1385-14/2021	H5N8	Europe / Poland / Mazowieckie	Turkey	Bianca Zecchin (Istituto Zooprofilattico Sperimentale Delle Venezie)	Istituto Zooprofilattico Sperimentale Delle Venezie		Smietanka, K.; Swieton, E.; Zecchin, B.; Fusaro, A.; Milani, A.; Schivo, A.; Salviato, A.; Giussani, E.; Monne, I.; Terregino, C.		Istituto Zooprofilattico Sperimentale delle Venezie, EU/OIE/Reference Laboratory and FAO Reference Centre for AI and ND		2021-05-14		2021-07-28	2021-07-28
EPI_ISL_1295639	EPI1851832|A/turkey/Norway/FU496/2020	A/turkey/Norway/FU496/2020	H5N8	Europe / Norway	Turkey	Elliot Whittard (Animal and Plant Health Agency (APHA) / Virology Department)	Animal and Plant Health Agency (APHA)		Britt Gjerset, Torfinn Moldal		Norwegian Veterinary Institute		2020-11-30		2021-03-19	2021-03-19
EPI_ISL_846614	EPI1842038|A/turkey/Poland/542/2020(H5N8)_HA	A/turkey/Poland/542/2020(H5N8)	H5N8	Europe / Poland / warminsko-mazurskie	Turkey	Edyta Świętoń (National Veterinary Research Institut Poland, PIWet-PIB)	National Veterinary Research Institut Poland, PIWet-PIB		Swieton, E.; Smietanka, K.		National Veterinary Research Institut Poland, PIWet-PIB		2020-12-21		2021-01-19	2021-01-19
EPI_ISL_846604	EPI1850226|A/turkey/Poland/477/2020(H5N8)	A/turkey/Poland/477/2020(H5N8)	H5N8	Europe / Poland / Masovian Voivodeship / mazowieckie	Turkey	Edyta Świętoń (National Veterinary Research Institut Poland, PIWet-PIB)	National Veterinary Research Institut Poland, PIWet-PIB		Swieton, E.; Smietanka, K.		National Veterinary Research Institut Poland, PIWet-PIB		2020-12-07		2021-03-11	2021-01-19
EPI_ISL_846602	EPI1842026|A/turkey/Poland/475/2020(H5N8)_HA	A/turkey/Poland/475/2020(H5N8)	H5N8	Europe / Poland / wielkopolskie	Turkey	Edyta Świętoń (National Veterinary Research Institut Poland, PIWet-PIB)	National Veterinary Research Institut Poland, PIWet-PIB		Swieton, E.; Smietanka, K.		National Veterinary Research Institut Poland, PIWet-PIB		2020-12-03		2021-03-15	2021-01-19
EPI_ISL_833580	EPI1841964| A/Turkey/Hungary/19394/2020	A/Turkey/Hungary/19394/2020	H5N8	Europe / Hungary / Bacs-Kiskun	Turkey	Katalin Szentpáli-Gavallér (National Food Chain Safety Office, Hungary / Virology)	National Food Chain Safety Office, Hungary	19394/2020	Katalin,Szentpáli-Gavallér;Krisztina,Ursu;Ádám,Bálint;Péter,Malik		National Food Chain Safety Office Veterinary Diagnostic Directorate Laboratory for Molecular Biology		2020-04-18		2021-01-18	2021-01-18
EPI_ISL_813971	EPI1841753| A/Turkey/Hungary/22494/2020	A/Turkey/Hungary/22494/2020	H5N8	Europe / Hungary / Bekes megye	Turkey	Katalin Szentpáli-Gavallér (National Food Chain Safety Office, Hungary / Virology)	National Food Chain Safety Office, Hungary	22494/2020	Katalin,Szentpáli-Gavallér;Krisztina,Ursu;Ádám,Bálint;Péter,Malik		National Food Chain Safety Office Veterinary Diagnostic Directorate Laboratory for Molecular Biology		2020-05-05		2021-01-14	2021-01-14
EPI_ISL_811146	EPI1841568| A/Turkey/Hungary/21753/2020	A/Turkey/Hungary/21753/2020	H5N8	Europe / Hungary / Csongrad megye	Turkey	Katalin Szentpáli-Gavallér (National Food Chain Safety Office, Hungary / Virology)	National Food Chain Safety Office, Hungary	21753/2020	Katalin,Szentpáli-Gavallér;Krisztina,Ursu;Ádám,Bálint;Péter,Malik		National Food Chain Safety Office Veterinary Diagnostic Directorate Laboratory for Molecular Biology		2020-04-30		2021-01-13	2021-01-13
EPI_ISL_766054	EPI1839518|A/turkey/England/039472/2020	A/turkey/England/039472/2020	H5N8	Europe / United Kingdom / Norfolk	Turkey	Elliot Whittard (Animal and Plant Health Agency (APHA) / Virology Department)	Animal and Plant Health Agency (APHA)				Animal and Plant Health Agency (APHA)		2020-12-04		2021-01-05	2021-01-05
EPI_ISL_766053	EPI1839510|A/turkey/England/039352/2020	A/turkey/England/039352/2020	H5N8	Europe / United Kingdom / Norfolk	Turkey	Elliot Whittard (Animal and Plant Health Agency (APHA) / Virology Department)	Animal and Plant Health Agency (APHA)				Animal and Plant Health Agency (APHA)		2020-12-04		2021-01-05	2021-01-05
EPI_ISL_766052	EPI1839502|A/turkey/England/038730/2020	A/turkey/England/038730/2020	H5N8	Europe / United Kingdom / Norfolk	Turkey	Elliot Whittard (Animal and Plant Health Agency (APHA) / Virology Department)	Animal and Plant Health Agency (APHA)				Animal and Plant Health Agency (APHA)		2020-12-03		2021-01-05	2021-01-05
EPI_ISL_525461	EPI1800179|A/turkey/Poland/366/2020(H5N8)_HA	A/turkey/Poland/366/2020	H5N8	Europe / Poland	Turkey	Edyta Świętoń (National Veterinary Research Institut Poland, PIWet-PIB)	National Veterinary Research Institut Poland, PIWet-PIB		Swieton, E.; Smietanka, K.		National Veterinary Research Institut Poland, PIWet-PIB		2020-03-23		2020-08-29	2020-08-29
EPI_ISL_525448	EPI1800082|A/turkey/Poland/182/2020(H5N8)_HA	A/turkey/Poland/182/2020	H5N8	Europe / Poland	Turkey	Edyta Świętoń (National Veterinary Research Institut Poland, PIWet-PIB)	National Veterinary Research Institut Poland, PIWet-PIB		Swieton, E.; Smietanka, K.		National Veterinary Research Institut Poland, PIWet-PIB		2020-02-07		2020-08-29	2020-08-29
EPI_ISL_525447	EPI1800074|A/turkey/Poland/096/2020(H5N8)_HA	A/turkey/Poland/096/2020	H5N8	Europe / Poland	Turkey	Edyta Świętoń (National Veterinary Research Institut Poland, PIWet-PIB)	National Veterinary Research Institut Poland, PIWet-PIB		Swieton, E.; Smietanka, K.		National Veterinary Research Institut Poland, PIWet-PIB		2020-01-28		2020-08-29	2020-08-29
EPI_ISL_525445	EPI1800058|A/turkey/Poland/079/2020(H5N8)_HA	A/turkey/Poland/079/2020	H5N8	Europe / Poland	Turkey	Edyta Świętoń (National Veterinary Research Institut Poland, PIWet-PIB)	National Veterinary Research Institut Poland, PIWet-PIB		Swieton, E.; Smietanka, K.		National Veterinary Research Institut Poland, PIWet-PIB		2020-01-25		2020-08-29	2020-08-29
EPI_ISL_525442	EPI1800034|A/turkey/Poland/027/2020(H5N8)_HA	A/turkey/Poland/027/2020	H5N8	Europe / Poland	Turkey	Edyta Świętoń (National Veterinary Research Institut Poland, PIWet-PIB)	National Veterinary Research Institut Poland, PIWet-PIB		Swieton, E.; Smietanka, K.		National Veterinary Research Institut Poland, PIWet-PIB		2020-01-09		2020-08-29	2020-08-29
EPI_ISL_419314	EPI1721684|A/turkey/Germany-ST/AI00352/2020	A/turkey/Germany-ST/AI00352/2020	H5N8	Europe / Germany / Saxony-Anhalt / Börde	Turkey	Jacqueline King (Friedrich-Loeffler-Institut)	Friedrich-Loeffler-Institut	2020AI00352			Landesamt für Verbraucherschutz Sachsen-Anhalt		2020-03-27		2020-04-02	2020-04-02
EPI_ISL_419220	EPI1721664|A/turkey/Hungary/1020_20VIR749-1/2020	A/turkey/Hungary/1020_20VIR749-1/2020	H5N8	Europe / Hungary	Turkey	Ambra Pastori (Istituto Zooprofilattico Sperimentale Delle Venezie)	Istituto Zooprofilattico Sperimentale Delle Venezie	1020_20VIR749-1	Bálint,Ádám;Malik,Péter;Ursu,Krisztina;Bianca,Zecchin;Gianpiero,Zamperin;Ambra,Pastori;Annalisa,Salviato;Alice,Fusaro;Calogero,Terregino		National Food Chain Safety Office Veterinary Diagnostic Directorate Laboratory for Molecular Biology	1020	2020-01-09		2020-04-02	2020-04-01
EPI_ISL_8377254	EPI1949882|A/egret/France/21P013418/2021	A/egret/France/21P013418/2021	H5N1	Europe / France / Rhone-Alpes / Departement de l'Ain	Other avian	Francois-Xavier Briand (ANSES Agence Nationale De Securite Sanitaire De L’alimentation / Laboratoire de Ploufragan-Plouzané)	ANSES Agence Nationale De Securite Sanitaire De L’alimentation				Anses (Ploufragan-Plouzané)		2021-12-03		2022-01-05	2022-01-05
EPI_ISL_5260470	EPI1921654|27.4	A/wild goose/Shandong/SC196/2021	H5N8	Asia / China / Shandong	Other avian	Pengfei Cui (Harbin Veterinary Research Institute (CAAS) / Ministry of Agriculture)	Harbin Veterinary Research Institute (CAAS)		Pengfei Cui, Guohua Deng, Hualan Chen		Harbin Veterinary Research Institute (CAAS)		2021-01-23		2021-10-18	2021-10-18
EPI_ISL_5260469	EPI1921646|25.4	A/wild duck/Jiangsu/SD019/2021	H5N8	Asia / China / Jiangsu	Other avian	Pengfei Cui (Harbin Veterinary Research Institute (CAAS) / Ministry of Agriculture)	Harbin Veterinary Research Institute (CAAS)		Pengfei Cui, Guohua Deng, Hualan Chen		Harbin Veterinary Research Institute (CAAS)		2021-01-26		2021-10-18	2021-10-18
EPI_ISL_5260468	EPI1921638|16.4	A/grebe/Ningxia/SD001/2021	H5N8	Asia / China / Ningxia	Other avian	Pengfei Cui (Harbin Veterinary Research Institute (CAAS) / Ministry of Agriculture)	Harbin Veterinary Research Institute (CAAS)		Pengfei Cui, Guohua Deng, Hualan Chen		Harbin Veterinary Research Institute (CAAS)		2021-06-15		2021-10-18	2021-10-18
EPI_ISL_5260467	EPI1921630|15.4	A/grebe/Shaanxi/SD001/2021	H5N8	Asia / China / Shaanxi	Other avian	Pengfei Cui (Harbin Veterinary Research Institute (CAAS) / Ministry of Agriculture)	Harbin Veterinary Research Institute (CAAS)		Pengfei Cui, Guohua Deng, Hualan Chen		Harbin Veterinary Research Institute (CAAS)		2021-06-05		2021-10-18	2021-10-18
EPI_ISL_5260466	EPI1921622|14.4	A/grebe/Shandong/SC184/2021	H5N8	Asia / China / Shandong	Other avian	Pengfei Cui (Harbin Veterinary Research Institute (CAAS) / Ministry of Agriculture)	Harbin Veterinary Research Institute (CAAS)		Pengfei Cui, Guohua Deng, Hualan Chen		Harbin Veterinary Research Institute (CAAS)		2021-02-22		2021-10-18	2021-10-18
EPI_ISL_5260465	EPI1921614|13.4	A/egret/Jiangsu/SD021/2021	H5N8	Asia / China / Jiangsu	Other avian	Pengfei Cui (Harbin Veterinary Research Institute (CAAS) / Ministry of Agriculture)	Harbin Veterinary Research Institute (CAAS)		Pengfei Cui, Guohua Deng, Hualan Chen		Harbin Veterinary Research Institute (CAAS)		2021-01-26		2021-10-18	2021-10-18
EPI_ISL_5260464	EPI1921606|4.4	A/common coot/Shandong/SC197/2021	H5N8	Asia / China / Shandong	Other avian	Pengfei Cui (Harbin Veterinary Research Institute (CAAS) / Ministry of Agriculture)	Harbin Veterinary Research Institute (CAAS)		Pengfei Cui, Guohua Deng, Hualan Chen		Harbin Veterinary Research Institute (CAAS)		2021-01-23		2021-10-18	2021-10-18
EPI_ISL_2174084	EPI1859803|A/common murre/Netherlands/21025491-002/2021	A/common murre/Netherlands/21025491-002/2021	H5N1	Europe / Netherlands / Provincie Friesland / Schiermonnikoog	Other avian	Rene Heutink (Wageningen Bioveterinary Research)	Wageningen Bioveterinary Research	21025491-002	Beerens, Nancy; Harders, Frank; Pritz-Verschuren, Sylvia; Roose, Marit; Germeraad, Evelien; Engelsma, Marc; Bossers, Alex; Heutink, Rene		Wageningen Bioveterinary Research		2021-03-17		2021-05-20	2021-05-20
EPI_ISL_1697197	EPI1858524|5904-21_H5	A/australian brushturkey/Czech Republic/5904/2021	H5N8	Europe / Czech Republic / Plzensky Kraj	Other avian	Alexander Nagy (State Veterinary Institute Prague)	State Veterinary Institute Prague		Nagy,A;Cernikova,L;Stara,M		State Veterinary Institute Prague		2021-03-25		2021-04-23	2021-04-23
EPI_ISL_1205489	EPI1850160|A/red knot/Germany-SH/AI03424/2020	A/red knot/Germany-SH/AI03424/2020	H5N3	Europe / Germany / Schleswig-Holstein / Nordfriesland	Other avian	Jacqueline King (Friedrich-Loeffler-Institut)	Friedrich-Loeffler-Institut	2020AI03424			Landeslabor Schleswig-Holstein	20 15000-R 4275	2020-12-16		2021-03-11	2021-03-11
EPI_ISL_1205487	EPI1850152|A/red knot/Germany-SH/AI03421/2020	A/red knot/Germany-SH/AI03421/2020	H5N3	Europe / Germany / Schleswig-Holstein / Nordfriesland	Other avian	Jacqueline King (Friedrich-Loeffler-Institut)	Friedrich-Loeffler-Institut	2020AI03421			Landeslabor Schleswig-Holstein	20 15000-R 4274-3	2020-12-14		2021-03-11	2021-03-11
EPI_ISL_1205485	EPI1850144|A/red knot/Germany-SH/AI03419/2020	A/red knot/Germany-SH/AI03419/2020	H5N3	Europe / Germany / Schleswig-Holstein / Nordfriesland	Other avian	Jacqueline King (Friedrich-Loeffler-Institut)	Friedrich-Loeffler-Institut	2020AI03419			Landeslabor Schleswig-Holstein	20 15000-R 4274-1	2020-12-14		2021-03-11	2021-03-11
EPI_ISL_1080579	EPI1848117|A/common coot/Czech Republic/3160-2/2021	A/common coot/Czech Republic/3160-2/2021	H5N8	Europe / Czech Republic / Liberecky Kraj / Okres Liberec / Prisovice, pond Velky pisecak, GPS: 50°34'13.630''N,	Other avian	Alexander Nagy (State Veterinary Institute Prague)	State Veterinary Institute Prague		Nagy,A; Cernikova,L; Stara,M		State Veterinary Institute Prague	3160/21_2_R41-NB17	2021-02-14		2021-02-25	2021-02-25
EPI_ISL_2194219	EPI1859953|A/fox/Netherlands/21028774-004/2021	A/red fox/Netherlands/21028774-004/2021	H5N1	Europe / Netherlands / Provincie Groningen / Bellingwolde	mammals	Rene Heutink (Wageningen Bioveterinary Research)	Wageningen Bioveterinary Research	21028774-004	Beerens, Nancy; Harders, Frank; Pritz-Verschuren, Sylvia; Roose, Marit; Germeraad, Evelien; Engelsma, Marc; Bossers, Alex; Heutink, Rene		Wageningen Bioveterinary Research		2021-05-17		2022-01-12	2021-05-21
EPI_ISL_2081527	EPI1916410|A/red_fox/England/AVP-M1-21-01/2020	A/red_fox/England/AVP-M1-21-01/2020	H5N8	Europe / United Kingdom / Norfolk	Canine	Elliot Whittard (Animal and Plant Health Agency (APHA) / Virology Department)	Animal and Plant Health Agency (APHA)				Animal and Plant Health Agency (APHA)		2020-12-08		2021-09-15	2021-05-13
EPI_ISL_7778880	EPI1945585|21VIR10433-13_HA	A/Red_fox/Estonia/TA2126820_21VIR10433-13/2021	H5N1	Europe / Estonia	Other mammals	Bianca Zecchin (Istituto Zooprofilattico Sperimentale Delle Venezie)	Istituto Zooprofilattico Sperimentale Delle Venezie		Nurmoja, I.; Vilem, A.; Juurik, T.; Zecchin, B.; Fusaro, A.; Schivo, A.; Salviato, A.; Palumbo, E.; Milani, A.; Giussani, E.; Pastori, A.; Monne, I.; Terregino, C.		Estonian Veterinary and Food Laboratory		2021-11-08		2021-12-17	2021-12-17
EPI_ISL_2194218	EPI1859945|A/fox/Netherlands/21028774-002/2021	A/red fox/Netherlands/21028774-002/2021	H5N1	Europe / Netherlands / Provincie Groningen / Bellingwolde	Other mammals	Rene Heutink (Wageningen Bioveterinary Research)	Wageningen Bioveterinary Research	21028774-002	Beerens, Nancy; Harders, Frank; Pritz-Verschuren, Sylvia; Roose, Marit; Germeraad, Evelien; Engelsma, Marc; Bossers, Alex; Heutink, Rene		Wageningen Bioveterinary Research		2021-05-17		2022-01-12	2021-05-21
EPI_ISL_6816057	EPI1933075|A/environment sample/China/TZ001/2021	A/environment sample/China/TZ001/2021	H5N8	Asia / China	Environment				Cui,S.; Zou,L.; Liu,Y.; Zhao,J.; Peng,X.; Lu,G.; Shi,W.				2021			2021-11-11
EPI_ISL_6829496	EPI1933367|A/environment/Kagoshima/KU-ngrB4/2021 (mixed)	A/environment/Kagoshima/KU-ngrB4/2021 (mixed)	H5	Asia / Japan / Kagoshima	Water sample	Makoto Ozawa (Kagoshima University )	Kagoshima University				Kagoshima University		2021-11-08		2021-11-29	2021-11-29
EPI_ISL_682297	EPI1815134|A/environment/Kagoshima/KU-ngr-J2/2020(H5N8)	A/environment/Kagoshima/KU-ngr-J2/2020(H5N8)	H5N8	Asia / Japan / Kagoshima	Water sample	Ahmed Magdy Ahmed Khalil (Faculty of Veterinary Medicine - Zagazig University / Zoonoses)	Faculty of Veterinary Medicine - Zagazig University				Kagoshima University		2020-11-09		2020-12-09	2020-12-09
EPI_ISL_666687	EPI1814814|A/Madarin duck/Korea/K20-551-4/2020	A/Madarin duck/Korea/K20-551-4/2020	H5N8	Asia / Korea, Republic of / Gyeonggi-do	Feces	Sol Jeong (Konkuk University / 302, School of Veterinary Medicine)	Konkuk University				Avian diaseases laboratory, College of Veterinary Medicine, Konkuk University		2020-10-24		2020-12-03	2020-12-01
EPI_ISL_6781199	EPI1930589|A/Swan goose/Mongolia/02/2020	A/Swan goose/Mongolia/02/2020	H5N6	Asia / Mongolia	Host				Ankhanbaatar,U.; Sainnokhoi,T.; Settypalli,T.B.K.; Datta,S.; Gombo-Ochir,D.; Khanui,B.; Dorj,G.; Basan,G.; Cattoli,G.; Dundon,W.G.; Lamien,C.				2020-04			2021-03-03
EPI_ISL_8799552	EPI1958565|A/England/215201407/2021	A/England/215201407/2021	H5N1	Europe / United Kingdom	Human	Steven Platt	UK Health Security Agency (UKHSA)		UKHSA, Respiratory Virus Unit		UK Health Security Agency - Colindale		2021-12-26		2022-01-18	2022-01-18
EPI_ISL_7983813	EPI1946730|A/Hangzhou/01/2021	A/Hangzhou/01/2021	H5N6	Asia / China / Zhejiang Province / Hangzhou	Human	Jun Li (Hangzhou Center for Disease Control and Prevention )	Hangzhou Center for Disease Control and Prevention		Li,J; Wang,HQ; Fang,YZ		Hangzhou Center for Disease Control and Prevention		2021-12-22		2021-12-23	2021-12-22
EPI_ISL_5159426	EPI1921210|A/Hunan/10117/2021-HA	A/Hunan/10117/2021	H5N6	Asia / China / Hunan	Human	Lei Yang (WHO Chinese National Influenza Center / Virology Institute, Chinese CDC)	WHO Chinese National Influenza Center				Hunan Provincial Center for Disease Control and prevention		2021-09-11		2021-10-15	2021-10-15
EPI_ISL_4558108	EPI1918700|A/Sichuan/06689/2021	A/Sichuan/06689/2021	H5N6	Asia / China / Sichuan Province	Human	Lei Yang (WHO Chinese National Influenza Center / Virology Institute, Chinese CDC)	WHO Chinese National Influenza Center				Sichuan Center for Disease Control and Prevention		2021-07-05		2021-09-28	2021-09-28
EPI_ISL_3770740	EPI1887789|A/GX-guilin/11151/2021	A/GX-guilin/11151/2021	H5N6	Asia / China / Guangxi Zhuang Autonomous Region	Human	Min Chen (Guangxi Center for Disease Prevention and Control)	Guangxi Center for Disease Prevention and Control				Guangxi Zhuang Autonomous Region Center for Disease Prevention and Control		2021-07-14		2021-08-30	2021-08-30
EPI_ISL_3770721	EPI1887779|A/GX-hechi/01/2021	A/GX-hechi/01/2021	H5N6	Asia / China / Guangxi Zhuang Autonomous Region	Human	Min Chen (Guangxi Center for Disease Prevention and Control)	Guangxi Center for Disease Prevention and Control				Guangxi Zhuang Autonomous Region Center for Disease Prevention and Control		2021-02-27		2021-08-30	2021-08-30
EPI_ISL_1081370	EPI1848299|A/Anhui/2021-00011/2020	A/Anhui/2021-00011/2020	H5N6	Asia / China / Anhui Province	Human	Lei Yang (WHO Chinese National Influenza Center / Virology Institute, Chinese CDC)	WHO Chinese National Influenza Center				Anhui Provincial Center for Disease Control and Prevention		2020-12-22		2021-02-26	2021-02-26
EPI_ISL_1081369	EPI1848291|A/Chongqing/00013/2021	A/Chongqing/00013/2021	H5N6	Asia / China / Chongqinq Municipality	Human	Lei Yang (WHO Chinese National Influenza Center / Virology Institute, Chinese CDC)	WHO Chinese National Influenza Center				Chongqing Municipal Center for Disease Control and Prevention		2021-01-02		2021-02-26	2021-02-26
EPI_ISL_1038924	EPI1846961|A/Astrakhan/3212/2020	A/Astrakhan/3212/2020	H5N8	Europe / Russian Federation / Astrakhan Oblast	Human	Ivan Susloparov (State Research Center of Virology and Biotechnology (VECTOR) / Emerging Zoonotic Diseases and Influenza)	State Research Center of Virology and Biotechnology (VECTOR)		Pyankova, O; Susloparov, I; Marchenko, V; Ryzhikov, A		Center of Hygiene and Epidemiology in Astrakhan Region		2020-12-12		2021-02-20	2021-02-20
EPI_ISL_877035	EPI1842225|3030944932_ZZYUQJ67_v1_4	A/Laos/2121/2020	H5N1	Asia / Lao, People's Democratic Republic	Human	Yunho Jang (Centers for Disease Control and Prevention / WHO Collaborating Center for Surveillance, Epidemiology and Control of Influenza, Influenza Division)	Centers for Disease Control and Prevention	3030944932			National Center for Laboratory and Epidemiology	F20-2121	2020-10-16		2021-01-26	2021-01-26
EPI_ISL_718266	EPI1838663|A/JiangsuNanjing/1128/2020	A/Jiangsu/1/2020(H5N6)	H5N6	Asia / China / Jiangsu Provice / Nanjing	Human	Min He (Nanjing Center for Disease Control and Prevention / Microbiological Testing)	Nanjing Center for Disease Control and Prevention	HXD201128-1			Nanjing Municipality Center for Disease Control & Prevention	0101385728	2020-11-28		2021-02-07	2020-12-21
EPI_ISL_718225	EPI1838640|A/Jiangsu/1/2020 （H5N6）	A/Jiangsu/1/2020 （H5N6）	H5N6	Asia / China / Jiangsu Provice	Human	Xian Qi (Jiangsu Provincial Center for Disease Control & Prevention)	Jiangsu Provincial Center for Disease Control & Prevention		Qi,x;Yu,hy		Jiangsu Provincial Center for Disease Control & Prevention		2020-11-25		2020-12-21	2020-12-21
EPI_ISL_7050532	EPI1938828|A/western jackdaw/Sweden/SVA211111SZ0376/FB004483/2021	A/western jackdaw/Sweden/SVA211111SZ0376/FB004483/2021	H5N1	Europe / Sweden / Skane Lan / Malmo Kommun	Avian	Siamak Zohari (National Veterinary Institute)	National Veterinary Institute				National Veterinary Institute, SVA		2021-11-08		2021-12-03	2021-12-03
EPI_ISL_6600769	EPI1928455|A/common buzzard /Sweden/SVA211104SZ0320/FB004419/M-2021	A/common buzzard /Sweden/SVA211104SZ0320/FB004419/M-2021	H5N1	Europe / Sweden / Skane Lan / Svedala Kommun	Avian	Siamak Zohari (National Veterinary Institute)	National Veterinary Institute				National Veterinary Institute, SVA		2021-10-29		2022-01-07	2021-11-22
EPI_ISL_2681045	EPI1877873|A/white_stork/Poland/MB391/2021	A/white_stork/Poland/MB391/2021	H5N1	Europe / Poland / Swietokrzyskie Voivodeship	Avian	Edyta Świętoń (National Veterinary Research Institut Poland, PIWet-PIB)	National Veterinary Research Institut Poland, PIWet-PIB		Edyta, Swieton; Kamila, Dziadek; Krzysztof, Smietanka		National Veterinary Research Institut Poland, PIWet-PIB		2021-04-20		2021-06-25	2021-06-25
EPI_ISL_1575136	EPI1857487|BC38-HA	A/Mute Swan/Netherlands/5/2020	H5N8	Europe / Netherlands / Rotterdam	Avian	Theo Bestebroer (Erasmus Medical Center / Department of Virology)	Erasmus Medical Center				Erasmus Medical Center		2020-11-06		2021-04-13	2021-04-13
EPI_ISL_1575135	EPI1857479|BC36-HA	A/Greylag Goose/Netherlands/1/2020	H5N8	Europe / Netherlands / Rotterdam	Avian	Theo Bestebroer (Erasmus Medical Center / Department of Virology)	Erasmus Medical Center				Erasmus Medical Center		2020-11-06		2021-04-13	2021-04-13
EPI_ISL_1575134	EPI1857471|BC35-HA	A/Mute Swan/Netherlands/3/2020	H5N8	Europe / Netherlands / Rotterdam	Avian	Theo Bestebroer (Erasmus Medical Center / Department of Virology)	Erasmus Medical Center				Erasmus Medical Center		2020-11-06		2021-04-13	2021-04-13
EPI_ISL_1575133	EPI1857463|BC32-HA	A/Herring Gull/Netherlands/3/2020	H5N8	Europe / Netherlands / Rotterdam	Avian	Theo Bestebroer (Erasmus Medical Center / Department of Virology)	Erasmus Medical Center				Erasmus Medical Center		2020-11-06		2021-04-13	2021-04-13
EPI_ISL_1575132	EPI1857455|BC31-HA	A/Herring Gull/Netherlands/2/2020	H5N8	Europe / Netherlands / Rotterdam	Avian	Theo Bestebroer (Erasmus Medical Center / Department of Virology)	Erasmus Medical Center				Erasmus Medical Center		2020-11-06		2021-04-13	2021-04-13
EPI_ISL_1575131	EPI1857447|BC30-HA	A/Herring Gull/Netherlands/1/2020	H5N8	Europe / Netherlands / Rotterdam	Avian	Theo Bestebroer (Erasmus Medical Center / Department of Virology)	Erasmus Medical Center				Erasmus Medical Center		2020-11-06		2021-04-13	2021-04-13
EPI_ISL_1575130	EPI1857439|BC27-HA	A/Mute Swan/Netherlands/1/2020	H5N8	Europe / Netherlands / Rotterdam	Avian	Theo Bestebroer (Erasmus Medical Center / Department of Virology)	Erasmus Medical Center				Erasmus Medical Center		2020-11-06		2021-04-13	2021-04-13
EPI_ISL_1575129	EPI1857431|BC26-HA	A/Common Buzzard/Netherlands/4/2020	H5N8	Europe / Netherlands / Rotterdam	Avian	Theo Bestebroer (Erasmus Medical Center / Department of Virology)	Erasmus Medical Center				Erasmus Medical Center		2020-11-06		2021-04-13	2021-04-13
EPI_ISL_1379443	EPI1853938|3030942701_ZZYUQJ62_v1_4	A/chicken/Vietnam/Raho4-Cd-20-421/2020	H5N6	Asia / Vietnam	Avian	Yunho Jang (Centers for Disease Control and Prevention / WHO Collaborating Center for Surveillance, Epidemiology and Control of Influenza, Influenza Division)	Centers for Disease Control and Prevention	3030942701			Center for Veterinary Diagnostics - Regional Animal Health Office No.6	CD-20-421	2020-01-12		2021-03-27	2021-03-27
EPI_ISL_1291197	EPI1851783|3030946020_ZZYV0WAJ_v1_4	A/duck/Laos/NL-2072066/2020	H5N1	Asia / Lao, People's Democratic Republic	Avian	Yunho Jang (Centers for Disease Control and Prevention / WHO Collaborating Center for Surveillance, Epidemiology and Control of Influenza, Influenza Division)	Centers for Disease Control and Prevention	3030946020	Phommachanh, P.;Theppangna, W.;Khanthamaly, V		NAHC	NL-2072066	2020-10-16		2021-03-18	2021-03-18
EPI_ISL_1291196	EPI1851775|3030946017_ZZYV0WAG_v1_4	A/duck/Laos/NL-2072063/2020	H5N1	Asia / Lao, People's Democratic Republic	Avian	Yunho Jang (Centers for Disease Control and Prevention / WHO Collaborating Center for Surveillance, Epidemiology and Control of Influenza, Influenza Division)	Centers for Disease Control and Prevention	3030946017	Phommachanh, P.;Theppangna, W.;Khanthamaly, V		NAHC	NL-2072063	2020-10-16		2021-03-18	2021-03-18
EPI_ISL_1291195	EPI1851767|3030946014_ZZYV0WAD_v1_4	A/duck/Laos/NL-2072060/2020	H5N1	Asia / Lao, People's Democratic Republic	Avian	Yunho Jang (Centers for Disease Control and Prevention / WHO Collaborating Center for Surveillance, Epidemiology and Control of Influenza, Influenza Division)	Centers for Disease Control and Prevention	3030946014	Phommachanh, P.;Theppangna, W.;Khanthamaly, V		NAHC	NL-2072060	2020-10-16		2021-03-18	2021-03-18
EPI_ISL_1290975	EPI1851735|3030946027_ZZYV0WAQ_v1_4	A/duck/Laos/NL-2072073/2020	H5N1	Asia / Lao, People's Democratic Republic	Avian	Yunho Jang (Centers for Disease Control and Prevention / WHO Collaborating Center for Surveillance, Epidemiology and Control of Influenza, Influenza Division)	Centers for Disease Control and Prevention	3030946027	Phommachanh, P.;Theppangna, W.;Khanthamaly, V		NAHC	NL-2072073	2020-10-16		2021-03-18	2021-03-18
EPI_ISL_1290974	EPI1851726|3030946026_ZZYV0WAP_v1_4	A/duck/Laos/NL-2072072/2020	H5N1	Asia / Lao, People's Democratic Republic	Avian	Yunho Jang (Centers for Disease Control and Prevention / WHO Collaborating Center for Surveillance, Epidemiology and Control of Influenza, Influenza Division)	Centers for Disease Control and Prevention	3030946026	Phommachanh, P.;Theppangna, W.;Khanthamaly, V		NAHC	NL-2072072	2020-10-16		2021-03-18	2021-03-18
EPI_ISL_1290973	EPI1851718|3030946025_ZZYV0WAO_v1_4	A/duck/Laos/NL-2072071/2020	H5N1	Asia / Lao, People's Democratic Republic	Avian	Yunho Jang (Centers for Disease Control and Prevention / WHO Collaborating Center for Surveillance, Epidemiology and Control of Influenza, Influenza Division)	Centers for Disease Control and Prevention	3030946025	Phommachanh, P.;Theppangna, W.;Khanthamaly, V		NAHC	NL-2072071	2020-10-16		2021-03-18	2021-03-18
EPI_ISL_1290972	EPI1851710|3030946024_ZZYV0WAN_v1_4	A/duck/Laos/NL-2072070/2020	H5N1	Asia / Lao, People's Democratic Republic	Avian	Yunho Jang (Centers for Disease Control and Prevention / WHO Collaborating Center for Surveillance, Epidemiology and Control of Influenza, Influenza Division)	Centers for Disease Control and Prevention	3030946024	Phommachanh, P.;Theppangna, W.;Khanthamaly, V		NAHC	NL-2072070	2020-10-16		2021-03-18	2021-03-18
EPI_ISL_1290971	EPI1851702|3030946023_ZZYV0WAM_v1_4	A/duck/Laos/NL-2072069/2020	H5N1	Asia / Lao, People's Democratic Republic	Avian	Yunho Jang (Centers for Disease Control and Prevention / WHO Collaborating Center for Surveillance, Epidemiology and Control of Influenza, Influenza Division)	Centers for Disease Control and Prevention	3030946023	Phommachanh, P.;Theppangna, W.;Khanthamaly, V		NAHC	NL-2072069	2020-10-16		2021-03-18	2021-03-18
EPI_ISL_1290970	EPI1851694|3030946022_ZZYV0WAL_v1_4	A/duck/Laos/NL-2072068/2020	H5N1	Asia / Lao, People's Democratic Republic	Avian	Yunho Jang (Centers for Disease Control and Prevention / WHO Collaborating Center for Surveillance, Epidemiology and Control of Influenza, Influenza Division)	Centers for Disease Control and Prevention	3030946022	Phommachanh, P.;Theppangna, W.;Khanthamaly, V		NAHC	NL-2072068	2020-10-16		2021-03-18	2021-03-18
EPI_ISL_1290969	EPI1851686|3030946021_ZZYV0WAK_v1_4	A/duck/Laos/NL-2072067/2020	H5N1	Asia / Lao, People's Democratic Republic	Avian	Yunho Jang (Centers for Disease Control and Prevention / WHO Collaborating Center for Surveillance, Epidemiology and Control of Influenza, Influenza Division)	Centers for Disease Control and Prevention	3030946021	Phommachanh, P.;Theppangna, W.;Khanthamaly, V		NAHC	NL-2072067	2020-10-16		2021-03-18	2021-03-18
EPI_ISL_1290968	EPI1851677|3030946019_ZZYV0WAI_v1_4	A/duck/Laos/NL-2072065/2020	H5N1	Asia / Lao, People's Democratic Republic	Avian	Yunho Jang (Centers for Disease Control and Prevention / WHO Collaborating Center for Surveillance, Epidemiology and Control of Influenza, Influenza Division)	Centers for Disease Control and Prevention	3030946019	Phommachanh, P.;Theppangna, W.;Khanthamaly, V		NAHC	NL-2072065	2020-10-16		2021-03-18	2021-03-18
EPI_ISL_1290967	EPI1851669|3030946018_ZZYV0WAH_v1_4	A/duck/Laos/NL-2072064/2020	H5N1	Asia / Lao, People's Democratic Republic	Avian	Yunho Jang (Centers for Disease Control and Prevention / WHO Collaborating Center for Surveillance, Epidemiology and Control of Influenza, Influenza Division)	Centers for Disease Control and Prevention	3030946018	Phommachanh, P.;Theppangna, W.;Khanthamaly, V		NAHC	NL-2072064	2020-10-16		2021-03-18	2021-03-18
EPI_ISL_1290966	EPI1851661|3030946016_ZZYV0WAF_v1_4	A/duck/Laos/NL-2072062/2020	H5N1	Asia / Lao, People's Democratic Republic	Avian	Yunho Jang (Centers for Disease Control and Prevention / WHO Collaborating Center for Surveillance, Epidemiology and Control of Influenza, Influenza Division)	Centers for Disease Control and Prevention	3030946016	Phommachanh, P.;Theppangna, W.;Khanthamaly, V		NAHC	NL-2072062	2020-10-16		2021-03-18	2021-03-18
EPI_ISL_1290965	EPI1851653|3030946015_ZZYV0WAE_v1_4	A/duck/Laos/NL-2072061/2020	H5N1	Asia / Lao, People's Democratic Republic	Avian	Yunho Jang (Centers for Disease Control and Prevention / WHO Collaborating Center for Surveillance, Epidemiology and Control of Influenza, Influenza Division)	Centers for Disease Control and Prevention	3030946015	Phommachanh, P.;Theppangna, W.;Khanthamaly, V		NAHC	NL-2072061	2020-10-16		2021-03-18	2021-03-18
EPI_ISL_1009711	EPI1846706|H016_4	A/duck/Korea/H016/2021	H5N8	Asia / Korea, Republic of / JN	Avian	Yu-Na Lee (Animal and Plant Quarantine Agency (S-2158) / Avian Influenza Research & Diagnostic Division)	Animal and Plant Quarantine Agency (S-2158)				Animal and Plant Quarantine Agency (APQA)		2021-01-06		2021-02-17	2021-02-17
EPI_ISL_1009710	EPI1850630|H331-4_7, EPI1846698|H331-4_4, EPI1846693|H331-4_7	A/wild duck/Korea/H331/2020	H5N8	Asia / Korea, Republic of / JJ	Avian	Yu-Na Lee (Animal and Plant Quarantine Agency (S-2158) / Avian Influenza Research & Diagnostic Division)	Animal and Plant Quarantine Agency (S-2158)				Animal and Plant Quarantine Agency (APQA)		2020-11-17		2021-03-18	2021-02-17
EPI_ISL_1009709	EPI1850643|H496-3_7, EPI1846690|H496-3_4, EPI1846685|H496-3_7	A/wild bird/Korea/H496-3/2020	H5N8	Asia / Korea, Republic of / JJ	Avian	Yu-Na Lee (Animal and Plant Quarantine Agency (S-2158) / Avian Influenza Research & Diagnostic Division)	Animal and Plant Quarantine Agency (S-2158)				Animal and Plant Quarantine Agency (APQA)		2020-12-16		2021-03-18	2021-02-17
EPI_ISL_1009708	EPI1850642|WA1000_7, EPI1846682|WA1000_4, EPI1846677|WA1000_7	A/spot-billed duck/Korea/WA1000/2020	H5N8	Asia / Korea, Republic of / GG	Avian	Yu-Na Lee (Animal and Plant Quarantine Agency (S-2158) / Avian Influenza Research & Diagnostic Division)	Animal and Plant Quarantine Agency (S-2158)				Animal and Plant Quarantine Agency (APQA)		2020-12-15		2021-03-18	2021-02-17
EPI_ISL_1009707	EPI1850641|H467_7, EPI1846674|H467_4, EPI1846669|H467_7	A/wild bird/Korea/H467/2020	H5N8	Asia / Korea, Republic of / CB	Avian	Yu-Na Lee (Animal and Plant Quarantine Agency (S-2158) / Avian Influenza Research & Diagnostic Division)	Animal and Plant Quarantine Agency (S-2158)				Animal and Plant Quarantine Agency (APQA)		2020-12-14		2021-03-18	2021-02-17
EPI_ISL_1009706	EPI1850640|H379_7, EPI1846666|H379_4, EPI1846661|H379_7	A/wild bird/Korea/H379/2020	H5N8	Asia / Korea, Republic of / GB	Avian	Yu-Na Lee (Animal and Plant Quarantine Agency (S-2158) / Avian Influenza Research & Diagnostic Division)	Animal and Plant Quarantine Agency (S-2158)				Animal and Plant Quarantine Agency (APQA)		2020-12-02		2021-03-18	2021-02-17
EPI_ISL_1009705	EPI1846658|WA913_4, EPI1846653|WA913_7, EPI1850639|WA913_7	A/mandarin duck/Korea/WA913/2020	H5N8	Asia / Korea, Republic of / CN	Avian	Yu-Na Lee (Animal and Plant Quarantine Agency (S-2158) / Avian Influenza Research & Diagnostic Division)	Animal and Plant Quarantine Agency (S-2158)				Animal and Plant Quarantine Agency (APQA)		2020-12-01		2021-03-18	2021-02-17
EPI_ISL_1009704	EPI1846650|WA899_4, EPI1846645|WA899_7, EPI1850638|WA899_7	A/mandarin duck/Korea/WA899/2020	H5N8	Asia / Korea, Republic of / CN	Avian	Yu-Na Lee (Animal and Plant Quarantine Agency (S-2158) / Avian Influenza Research & Diagnostic Division)	Animal and Plant Quarantine Agency (S-2158)				Animal and Plant Quarantine Agency (APQA)		2020-12-01		2021-03-18	2021-02-17
EPI_ISL_1009703	EPI1846642|WA889_4, EPI1846637|WA889_7, EPI1850637|WA889_7	A/spot-billed duck/Korea/WA889/2020	H5N8	Asia / Korea, Republic of / GG	Avian	Yu-Na Lee (Animal and Plant Quarantine Agency (S-2158) / Avian Influenza Research & Diagnostic Division)	Animal and Plant Quarantine Agency (S-2158)				Animal and Plant Quarantine Agency (APQA)		2020-12-01		2021-03-18	2021-02-17
EPI_ISL_1009702	EPI1850636|WA877_7, EPI1846634|WA877_4, EPI1846629|WA877_7	A/mandarin duck/Korea/WA877/2020	H5N8	Asia / Korea, Republic of / JN	Avian	Yu-Na Lee (Animal and Plant Quarantine Agency (S-2158) / Avian Influenza Research & Diagnostic Division)	Animal and Plant Quarantine Agency (S-2158)				Animal and Plant Quarantine Agency (APQA)		2020-12-01		2021-03-18	2021-02-17
EPI_ISL_1009701	EPI1850635|WA857_7, EPI1846626|WA857_4, EPI1846621|WA857_7	A/mandarin duck/Korea/WA857/2020	H5N8	Asia / Korea, Republic of / JB	Avian	Yu-Na Lee (Animal and Plant Quarantine Agency (S-2158) / Avian Influenza Research & Diagnostic Division)	Animal and Plant Quarantine Agency (S-2158)				Animal and Plant Quarantine Agency (APQA)		2020-11-26		2021-03-18	2021-02-17
EPI_ISL_1009700	EPI1850634|WA854_7, EPI1846618|WA854_4, EPI1846613|WA854_7	A/spot-billed duck/Korea/WA854/2020	H5N8	Asia / Korea, Republic of / GG	Avian	Yu-Na Lee (Animal and Plant Quarantine Agency (S-2158) / Avian Influenza Research & Diagnostic Division)	Animal and Plant Quarantine Agency (S-2158)				Animal and Plant Quarantine Agency (APQA)		2020-11-26		2021-03-18	2021-02-17
EPI_ISL_1009699	EPI1846605|WA831_7, EPI1850633|WA831_7, EPI1846610|WA831_4	A/mandarin duck/Korea/WA831/2020	H5N8	Asia / Korea, Republic of / JB	Avian	Yu-Na Lee (Animal and Plant Quarantine Agency (S-2158) / Avian Influenza Research & Diagnostic Division)	Animal and Plant Quarantine Agency (S-2158)				Animal and Plant Quarantine Agency (APQA)		2020-11-25		2021-03-18	2021-02-17
EPI_ISL_1009698	EPI1846602|WA820_4, EPI1846597|WA820_7, EPI1850632|WA820_7	A/mallard/Korea/WA820/2020	H5N8	Asia / Korea, Republic of / GG	Avian	Yu-Na Lee (Animal and Plant Quarantine Agency (S-2158) / Avian Influenza Research & Diagnostic Division)	Animal and Plant Quarantine Agency (S-2158)				Animal and Plant Quarantine Agency (APQA)		2020-11-25		2021-03-18	2021-02-17
EPI_ISL_1009697	EPI1846594|H357_4, EPI1846589|H357_7, EPI1850631|H357_7	A/wild bird/Korea/H357/2020	H5N8	Asia / Korea, Republic of / JB	Avian	Yu-Na Lee (Animal and Plant Quarantine Agency (S-2158) / Avian Influenza Research & Diagnostic Division)	Animal and Plant Quarantine Agency (S-2158)				Animal and Plant Quarantine Agency (APQA)		2020-11-23		2021-03-18	2021-02-17
EPI_ISL_1009696	EPI1846586|WB80_4, EPI1846581|WB80_7, EPI1850629|WB80_7	A/mandarin duck/Korea/WB80/2020	H5N8	Asia / Korea, Republic of / GG	Avian	Yu-Na Lee (Animal and Plant Quarantine Agency (S-2158) / Avian Influenza Research & Diagnostic Division)	Animal and Plant Quarantine Agency (S-2158)				Animal and Plant Quarantine Agency (APQA)		2020-11-10		2021-03-18	2021-02-17
EPI_ISL_1009695	EPI1846578|WA612_4, EPI1846573|WA612_7	A/spot-billed duck/Korea/WA612/2020	H5N8	Asia / Korea, Republic of / CN	Avian	Yu-Na Lee (Animal and Plant Quarantine Agency (S-2158) / Avian Influenza Research & Diagnostic Division)	Animal and Plant Quarantine Agency (S-2158)				Animal and Plant Quarantine Agency (APQA)		2020-11-03		2021-03-17	2021-02-17
EPI_ISL_1009694	EPI1846570|H025_4	A/duck/Korea/H025/2021	H5N8	Asia / Korea, Republic of / GN	Avian	Yu-Na Lee (Animal and Plant Quarantine Agency (S-2158) / Avian Influenza Research & Diagnostic Division)	Animal and Plant Quarantine Agency (S-2158)				Animal and Plant Quarantine Agency (APQA)		2021-01-09		2021-02-17	2021-02-17
EPI_ISL_1009693	EPI1846562|H022_4	A/chicken/Korea/H022/2021	H5N8	Asia / Korea, Republic of / GG	Avian	Yu-Na Lee (Animal and Plant Quarantine Agency (S-2158) / Avian Influenza Research & Diagnostic Division)	Animal and Plant Quarantine Agency (S-2158)				Animal and Plant Quarantine Agency (APQA)		2021-01-08		2021-02-17	2021-02-17
EPI_ISL_1009692	EPI1846554|H010_4	A/duck/Korea/H010/2021	H5N8	Asia / Korea, Republic of / CB	Avian	Yu-Na Lee (Animal and Plant Quarantine Agency (S-2158) / Avian Influenza Research & Diagnostic Division)	Animal and Plant Quarantine Agency (S-2158)				Animal and Plant Quarantine Agency (APQA)		2021-01-05		2021-02-17	2021-02-17
EPI_ISL_1009691	EPI1846546|H009_4	A/duck/Korea/H009/2021	H5N8	Asia / Korea, Republic of / JB	Avian	Yu-Na Lee (Animal and Plant Quarantine Agency (S-2158) / Avian Influenza Research & Diagnostic Division)	Animal and Plant Quarantine Agency (S-2158)				Animal and Plant Quarantine Agency (APQA)		2021-01-04		2021-02-17	2021-02-17
EPI_ISL_1009690	EPI1846538|H008_4	A/chicken/Korea/H008/2021	H5N8	Asia / Korea, Republic of / CN	Avian	Yu-Na Lee (Animal and Plant Quarantine Agency (S-2158) / Avian Influenza Research & Diagnostic Division)	Animal and Plant Quarantine Agency (S-2158)				Animal and Plant Quarantine Agency (APQA)		2021-01-04		2021-02-17	2021-02-17
EPI_ISL_1009689	EPI1846530|H002_4	A/chicken/Korea/H002/2021	H5N8	Asia / Korea, Republic of / CN	Avian	Yu-Na Lee (Animal and Plant Quarantine Agency (S-2158) / Avian Influenza Research & Diagnostic Division)	Animal and Plant Quarantine Agency (S-2158)				Animal and Plant Quarantine Agency (APQA)		2021-01-03		2021-02-17	2021-02-17
EPI_ISL_1009688	EPI1846522|H001_4	A/chicken/Korea/H001/2021	H5N8	Asia / Korea, Republic of / JN	Avian	Yu-Na Lee (Animal and Plant Quarantine Agency (S-2158) / Avian Influenza Research & Diagnostic Division)	Animal and Plant Quarantine Agency (S-2158)				Animal and Plant Quarantine Agency (APQA)		2021-01-01		2021-02-17	2021-02-17
EPI_ISL_1009687	EPI1846514|H551_4, EPI1846509|H551_7, EPI1850627|H551_7	A/quail/Korea/H551/2020	H5N8	Asia / Korea, Republic of / GB	Avian	Yu-Na Lee (Animal and Plant Quarantine Agency (S-2158) / Avian Influenza Research & Diagnostic Division)	Animal and Plant Quarantine Agency (S-2158)				Animal and Plant Quarantine Agency (APQA)		2020-12-31		2021-03-18	2021-02-17
EPI_ISL_1009686	EPI1850626|H550_7, EPI1846506|H550_4, EPI1846501|H550_7	A/chicken/Korea/H550/2020	H5N8	Asia / Korea, Republic of / GG	Avian	Yu-Na Lee (Animal and Plant Quarantine Agency (S-2158) / Avian Influenza Research & Diagnostic Division)	Animal and Plant Quarantine Agency (S-2158)				Animal and Plant Quarantine Agency (APQA)		2020-12-31		2021-03-18	2021-02-17
EPI_ISL_1009685	EPI1846493|H549_7, EPI1850625|H549_7, EPI1846498|H549_4	A/duck/Korea/H549/2020	H5N8	Asia / Korea, Republic of / JB	Avian	Yu-Na Lee (Animal and Plant Quarantine Agency (S-2158) / Avian Influenza Research & Diagnostic Division)	Animal and Plant Quarantine Agency (S-2158)				Animal and Plant Quarantine Agency (APQA)		2020-12-30		2021-03-18	2021-02-17
EPI_ISL_1009684	EPI1846490|H548_4, EPI1846485|H548_7, EPI1850624|H548_7	A/duck/Korea/H548/2020	H5N8	Asia / Korea, Republic of / JB	Avian	Yu-Na Lee (Animal and Plant Quarantine Agency (S-2158) / Avian Influenza Research & Diagnostic Division)	Animal and Plant Quarantine Agency (S-2158)				Animal and Plant Quarantine Agency (APQA)		2020-12-30		2021-03-18	2021-02-17
EPI_ISL_1009683	EPI1846482|H542_4, EPI1846477|H542_7, EPI1850623|H542_7	A/duck/Korea/H542/2020	H5N8	Asia / Korea, Republic of / JN	Avian	Yu-Na Lee (Animal and Plant Quarantine Agency (S-2158) / Avian Influenza Research & Diagnostic Division)	Animal and Plant Quarantine Agency (S-2158)				Animal and Plant Quarantine Agency (APQA)		2020-12-29		2021-03-18	2021-02-17
EPI_ISL_1009682	EPI1846474|H544_4, EPI1846469|H544_7, EPI1850622|H544_7	A/chicken/Korea/H544/2020	H5N8	Asia / Korea, Republic of / GG	Avian	Yu-Na Lee (Animal and Plant Quarantine Agency (S-2158) / Avian Influenza Research & Diagnostic Division)	Animal and Plant Quarantine Agency (S-2158)				Animal and Plant Quarantine Agency (APQA)		2020-12-29		2021-03-18	2021-02-17
EPI_ISL_1009681	EPI1846466|H541_4, EPI1846461|H541_7, EPI1850621|H541_7	A/chicken/Korea/H541/2020	H5N8	Asia / Korea, Republic of / CN	Avian	Yu-Na Lee (Animal and Plant Quarantine Agency (S-2158) / Avian Influenza Research & Diagnostic Division)	Animal and Plant Quarantine Agency (S-2158)				Animal and Plant Quarantine Agency (APQA)		2020-12-29		2021-03-18	2021-02-17
EPI_ISL_1009680	EPI1846458|H533_4, EPI1846453|H533_7, EPI1850620|H533_7	A/White peacock/Korea/H533/2020	H5N8	Asia / Korea, Republic of / GG	Avian	Yu-Na Lee (Animal and Plant Quarantine Agency (S-2158) / Avian Influenza Research & Diagnostic Division)	Animal and Plant Quarantine Agency (S-2158)				Animal and Plant Quarantine Agency (APQA)		2020-12-28		2021-03-18	2021-02-17
EPI_ISL_1009679	EPI1846450|H007_4	A/duck/Korea/H007/2020	H5N8	Asia / Korea, Republic of / CN	Avian	Yu-Na Lee (Animal and Plant Quarantine Agency (S-2158) / Avian Influenza Research & Diagnostic Division)	Animal and Plant Quarantine Agency (S-2158)				Animal and Plant Quarantine Agency (APQA)		2020-12-28		2021-02-17	2021-02-17
EPI_ISL_985211	EPI1846153|H538_4	A/duck/Korea/H538/2020	H5N8	Asia / Korea, Republic of / JB	Avian	Yu-Na Lee (Animal and Plant Quarantine Agency (S-2158) / Avian Influenza Research & Diagnostic Division)	Animal and Plant Quarantine Agency (S-2158)				Animal and Plant Quarantine Agency (APQA)		2020-12-28		2021-02-15	2021-02-15
EPI_ISL_985210	EPI1846145|H532_4	A/chicken/Korea/H532/2020	H5N8	Asia / Korea, Republic of / GG	Avian	Yu-Na Lee (Animal and Plant Quarantine Agency (S-2158) / Avian Influenza Research & Diagnostic Division)	Animal and Plant Quarantine Agency (S-2158)				Animal and Plant Quarantine Agency (APQA)		2020-12-28		2021-02-15	2021-02-15
EPI_ISL_985209	EPI1846137|H531_4	A/chicken/Korea/H531/2020	H5N8	Asia / Korea, Republic of / GG	Avian	Yu-Na Lee (Animal and Plant Quarantine Agency (S-2158) / Avian Influenza Research & Diagnostic Division)	Animal and Plant Quarantine Agency (S-2158)				Animal and Plant Quarantine Agency (APQA)		2020-12-28		2021-02-15	2021-02-15
EPI_ISL_985208	EPI1846129|H528_4	A/duck/Korea/H528/2020	H5N8	Asia / Korea, Republic of / JB	Avian	Yu-Na Lee (Animal and Plant Quarantine Agency (S-2158) / Avian Influenza Research & Diagnostic Division)	Animal and Plant Quarantine Agency (S-2158)				Animal and Plant Quarantine Agency (APQA)		2020-12-27		2021-02-15	2021-02-15
EPI_ISL_985207	EPI1846121|H526_4	A/chicken/Korea/H526/2020	H5N8	Asia / Korea, Republic of / GB	Avian	Yu-Na Lee (Animal and Plant Quarantine Agency (S-2158) / Avian Influenza Research & Diagnostic Division)	Animal and Plant Quarantine Agency (S-2158)				Animal and Plant Quarantine Agency (APQA)		2020-12-25		2021-02-15	2021-02-15
EPI_ISL_985206	EPI1846113|H525_4	A/chicken/Korea/H525/2020	H5N8	Asia / Korea, Republic of / CN	Avian	Yu-Na Lee (Animal and Plant Quarantine Agency (S-2158) / Avian Influenza Research & Diagnostic Division)	Animal and Plant Quarantine Agency (S-2158)				Animal and Plant Quarantine Agency (APQA)		2020-12-25		2021-02-15	2021-02-15
EPI_ISL_985205	EPI1846105|H524_4	A/duck/Korea/H524/2020	H5N8	Asia / Korea, Republic of / CN	Avian	Yu-Na Lee (Animal and Plant Quarantine Agency (S-2158) / Avian Influenza Research & Diagnostic Division)	Animal and Plant Quarantine Agency (S-2158)				Animal and Plant Quarantine Agency (APQA)		2020-12-24		2021-02-15	2021-02-15
EPI_ISL_985204	EPI1846097|H516_4	A/duck/Korea/H516/2020	H5N8	Asia / Korea, Republic of / JN	Avian	Yu-Na Lee (Animal and Plant Quarantine Agency (S-2158) / Avian Influenza Research & Diagnostic Division)	Animal and Plant Quarantine Agency (S-2158)				Animal and Plant Quarantine Agency (APQA)		2020-12-23		2021-02-15	2021-02-15
EPI_ISL_985203	EPI1846089|H515_4	A/duck/Korea/H515/2020	H5N8	Asia / Korea, Republic of / JN	Avian	Yu-Na Lee (Animal and Plant Quarantine Agency (S-2158) / Avian Influenza Research & Diagnostic Division)	Animal and Plant Quarantine Agency (S-2158)				Animal and Plant Quarantine Agency (APQA)		2020-12-23		2021-02-15	2021-02-15
EPI_ISL_985202	EPI1846081|H514_4	A/duck/Korea/H514/2020	H5N8	Asia / Korea, Republic of / JB	Avian	Yu-Na Lee (Animal and Plant Quarantine Agency (S-2158) / Avian Influenza Research & Diagnostic Division)	Animal and Plant Quarantine Agency (S-2158)				Animal and Plant Quarantine Agency (APQA)		2020-12-23		2021-02-15	2021-02-15
EPI_ISL_985201	EPI1846073|H511_4	A/duck/Korea/H511/2020	H5N8	Asia / Korea, Republic of / JB	Avian	Yu-Na Lee (Animal and Plant Quarantine Agency (S-2158) / Avian Influenza Research & Diagnostic Division)	Animal and Plant Quarantine Agency (S-2158)				Animal and Plant Quarantine Agency (APQA)		2020-12-22		2021-02-15	2021-02-15
EPI_ISL_985200	EPI1846065|H509_4	A/duck/Korea/H509/2020	H5N8	Asia / Korea, Republic of / CB	Avian	Yu-Na Lee (Animal and Plant Quarantine Agency (S-2158) / Avian Influenza Research & Diagnostic Division)	Animal and Plant Quarantine Agency (S-2158)				Animal and Plant Quarantine Agency (APQA)		2020-12-22		2021-02-15	2021-02-15
EPI_ISL_985199	EPI1846057|H510_4	A/chicken/Korea/H510/2020	H5N8	Asia / Korea, Republic of / GG	Avian	Yu-Na Lee (Animal and Plant Quarantine Agency (S-2158) / Avian Influenza Research & Diagnostic Division)	Animal and Plant Quarantine Agency (S-2158)				Animal and Plant Quarantine Agency (APQA)		2020-12-22		2021-02-15	2021-02-15
EPI_ISL_985198	EPI1846049|H491_4	A/chicken/Korea/H491/2020	H5N8	Asia / Korea, Republic of / GG	Avian	Yu-Na Lee (Animal and Plant Quarantine Agency (S-2158) / Avian Influenza Research & Diagnostic Division)	Animal and Plant Quarantine Agency (S-2158)				Animal and Plant Quarantine Agency (APQA)		2020-12-21		2021-02-15	2021-02-15
EPI_ISL_985197	EPI1846041|H499_4	A/duck/Korea/H499/2020	H5N8	Asia / Korea, Republic of / GG	Avian	Yu-Na Lee (Animal and Plant Quarantine Agency (S-2158) / Avian Influenza Research & Diagnostic Division)	Animal and Plant Quarantine Agency (S-2158)				Animal and Plant Quarantine Agency (APQA)		2020-12-20		2021-02-15	2021-02-15
EPI_ISL_985196	EPI1846033|H471_4	A/duck/Korea/H471/2020	H5N8	Asia / Korea, Republic of / JN	Avian	Yu-Na Lee (Animal and Plant Quarantine Agency (S-2158) / Avian Influenza Research & Diagnostic Division)	Animal and Plant Quarantine Agency (S-2158)				Animal and Plant Quarantine Agency (APQA)		2020-12-16		2021-02-15	2021-02-15
EPI_ISL_985195	EPI1846025|H470_4	A/chicken/Korea/H470/2020	H5N8	Asia / Korea, Republic of / GG	Avian	Yu-Na Lee (Animal and Plant Quarantine Agency (S-2158) / Avian Influenza Research & Diagnostic Division)	Animal and Plant Quarantine Agency (S-2158)				Animal and Plant Quarantine Agency (APQA)		2020-12-16		2021-02-15	2021-02-15
EPI_ISL_985194	EPI1846017|H449_4	A/goose/Korea/H449/2020	H5N8	Asia / Korea, Republic of / CN	Avian	Yu-Na Lee (Animal and Plant Quarantine Agency (S-2158) / Avian Influenza Research & Diagnostic Division)	Animal and Plant Quarantine Agency (S-2158)				Animal and Plant Quarantine Agency (APQA)		2020-12-14		2021-02-15	2021-02-15
EPI_ISL_985193	EPI1846009|H450_4	A/chicken/Korea/H450/2020	H5N8	Asia / Korea, Republic of / GB	Avian	Yu-Na Lee (Animal and Plant Quarantine Agency (S-2158) / Avian Influenza Research & Diagnostic Division)	Animal and Plant Quarantine Agency (S-2158)				Animal and Plant Quarantine Agency (APQA)		2020-12-14		2021-02-15	2021-02-15
EPI_ISL_985192	EPI1846001|H441_4	A/chicken/Korea/H441/2020	H5N8	Asia / Korea, Republic of / JB	Avian	Yu-Na Lee (Animal and Plant Quarantine Agency (S-2158) / Avian Influenza Research & Diagnostic Division)	Animal and Plant Quarantine Agency (S-2158)				Animal and Plant Quarantine Agency (APQA)		2020-12-14		2021-02-15	2021-02-15
EPI_ISL_985191	EPI1845993|H440_4	A/chicken/Korea/H440/2020	H5N8	Asia / Korea, Republic of / GG	Avian	Yu-Na Lee (Animal and Plant Quarantine Agency (S-2158) / Avian Influenza Research & Diagnostic Division)	Animal and Plant Quarantine Agency (S-2158)				Animal and Plant Quarantine Agency (APQA)		2020-12-12		2021-02-15	2021-02-15
EPI_ISL_985190	EPI1845985|H439_4	A/duck/Korea/H439/2020	H5N8	Asia / Korea, Republic of / JN	Avian	Yu-Na Lee (Animal and Plant Quarantine Agency (S-2158) / Avian Influenza Research & Diagnostic Division)	Animal and Plant Quarantine Agency (S-2158)				Animal and Plant Quarantine Agency (APQA)		2020-12-11		2021-02-15	2021-02-15
EPI_ISL_985189	EPI1845977|H438_4	A/duck/Korea/H438/2020	H5N8	Asia / Korea, Republic of / JN	Avian	Yu-Na Lee (Animal and Plant Quarantine Agency (S-2158) / Avian Influenza Research & Diagnostic Division)	Animal and Plant Quarantine Agency (S-2158)				Animal and Plant Quarantine Agency (APQA)		2020-12-11		2021-02-15	2021-02-15
EPI_ISL_985188	EPI1845969|H432_4	A/duck/Korea/H432/2020	H5N8	Asia / Korea, Republic of / JN	Avian	Yu-Na Lee (Animal and Plant Quarantine Agency (S-2158) / Avian Influenza Research & Diagnostic Division)	Animal and Plant Quarantine Agency (S-2158)				Animal and Plant Quarantine Agency (APQA)		2020-12-10		2021-02-15	2021-02-15
EPI_ISL_985187	EPI1845961|H431_4	A/duck/Korea/H431/2020	H5N8	Asia / Korea, Republic of / JN	Avian	Yu-Na Lee (Animal and Plant Quarantine Agency (S-2158) / Avian Influenza Research & Diagnostic Division)	Animal and Plant Quarantine Agency (S-2158)				Animal and Plant Quarantine Agency (APQA)		2020-12-10		2021-02-15	2021-02-15
EPI_ISL_985186	EPI1845953|H419_4	A/duck/Korea/H419/2020	H5N8	Asia / Korea, Republic of / JN	Avian	Yu-Na Lee (Animal and Plant Quarantine Agency (S-2158) / Avian Influenza Research & Diagnostic Division)	Animal and Plant Quarantine Agency (S-2158)				Animal and Plant Quarantine Agency (APQA)		2020-12-09		2021-02-15	2021-02-15
EPI_ISL_985185	EPI1845945|H412_4	A/quail/Korea/H412/2020	H5N8	Asia / Korea, Republic of / GG	Avian	Yu-Na Lee (Animal and Plant Quarantine Agency (S-2158) / Avian Influenza Research & Diagnostic Division)	Animal and Plant Quarantine Agency (S-2158)				Animal and Plant Quarantine Agency (APQA)		2020-12-08		2021-02-15	2021-02-15
EPI_ISL_985184	EPI1845937|H411_4	A/duck/Korea/H411/2020	H5N8	Asia / Korea, Republic of / JN	Avian	Yu-Na Lee (Animal and Plant Quarantine Agency (S-2158) / Avian Influenza Research & Diagnostic Division)	Animal and Plant Quarantine Agency (S-2158)				Animal and Plant Quarantine Agency (APQA)		2020-12-08		2021-02-15	2021-02-15
EPI_ISL_985183	EPI1845929|H394_4	A/quail/Korea/H394/2020	H5N8	Asia / Korea, Republic of / CB	Avian	Yu-Na Lee (Animal and Plant Quarantine Agency (S-2158) / Avian Influenza Research & Diagnostic Division)	Animal and Plant Quarantine Agency (S-2158)				Animal and Plant Quarantine Agency (APQA)		2020-12-07		2021-02-15	2021-02-15
EPI_ISL_985182	EPI1845921|H390_4	A/chicken/Korea/H390/2020	H5N8	Asia / Korea, Republic of / GG	Avian	Yu-Na Lee (Animal and Plant Quarantine Agency (S-2158) / Avian Influenza Research & Diagnostic Division)	Animal and Plant Quarantine Agency (S-2158)				Animal and Plant Quarantine Agency (APQA)		2020-12-06		2021-02-15	2021-02-15
EPI_ISL_985181	EPI1845913|H385_4	A/duck/Korea/H385/2020	H5N8	Asia / Korea, Republic of / JN	Avian	Yu-Na Lee (Animal and Plant Quarantine Agency (S-2158) / Avian Influenza Research & Diagnostic Division)	Animal and Plant Quarantine Agency (S-2158)				Animal and Plant Quarantine Agency (APQA)		2020-12-04		2021-02-15	2021-02-15
EPI_ISL_985180	EPI1845905|H365_4	A/chicken/Korea/H365/2020	H5N8	Asia / Korea, Republic of / GB	Avian	Yu-Na Lee (Animal and Plant Quarantine Agency (S-2158) / Avian Influenza Research & Diagnostic Division)	Animal and Plant Quarantine Agency (S-2158)				Animal and Plant Quarantine Agency (APQA)		2020-12-01		2021-02-15	2021-02-15
EPI_ISL_985179	EPI1845897|H338_4	A/duck/Korea/H338/2020	H5N8	Asia / Korea, Republic of / JB	Avian	Yu-Na Lee (Animal and Plant Quarantine Agency (S-2158) / Avian Influenza Research & Diagnostic Division)	Animal and Plant Quarantine Agency (S-2158)				Animal and Plant Quarantine Agency (APQA)		2020-11-26		2021-02-15	2021-02-15
EPI_ISL_603136	EPI1807267|P355-150-HA	A/Eurasian Wigeon/Netherlands/7/2020	H5N8	Europe / Netherlands	Avian	Theo Bestebroer (Erasmus Medical Center / Department of Virology)	Erasmus Medical Center				Erasmus Medical Center		2020-10-16		2020-10-30	2020-10-30
EPI_ISL_603135	EPI1807259|C355-147-HA	A/Eurasian Wigeon/Netherlands/5/2020	H5N1	Europe / Netherlands	Avian	Theo Bestebroer (Erasmus Medical Center / Department of Virology)	Erasmus Medical Center				Erasmus Medical Center		2020-10-16		2020-10-30	2020-10-30
EPI_ISL_603134	EPI1807251|P355-145-HA	A/Eurasian Wigeon/Netherlands/4/2020	H5N1	Europe / Netherlands	Avian	Theo Bestebroer (Erasmus Medical Center / Department of Virology)	Erasmus Medical Center				Erasmus Medical Center		2020-10-16		2020-11-01	2020-10-30
EPI_ISL_603133	EPI1807243|C355-144-HA	A/Eurasian Wigeon/Netherlands/1/2020	H5N1	Europe / Netherlands	Avian	Theo Bestebroer (Erasmus Medical Center / Department of Virology)	Erasmus Medical Center				Erasmus Medical Center		2020-10-16		2021-05-20	2020-10-30
EPI_ISL_8377417	EPI1949890|A/chicken/France/21P013076/2021	A/chicken/France/21P013076/2021	H5N1	Europe / France / Region Nord-Pas-De Calais / Departement du Nord	Chicken	Francois-Xavier Briand (ANSES Agence Nationale De Securite Sanitaire De L’alimentation / Laboratoire de Ploufragan-Plouzané)	ANSES Agence Nationale De Securite Sanitaire De L’alimentation				Anses (Ploufragan-Plouzané)		2021-11-25		2022-01-05	2022-01-05
EPI_ISL_7733644	EPI1944477|IZSLT-122448_21VIR9218-1_HA	A/chicken/Italy/IZSLT-122448_21VIR9218-1/2021	H5N1	Europe / Italy / Roma	Chicken	Bianca Zecchin (Istituto Zooprofilattico Sperimentale Delle Venezie)	Istituto Zooprofilattico Sperimentale Delle Venezie		Zecchin, B.; Fusaro, A.; Schivo, A.; Salviato, A.; Palumbo, E.; Milani, A.; Giussani, E.; Pastori, A.; Monne, I.; Terregino, C.		Istituto Zooprofilattico Sperimentale del Lazio e della Toscana "M. Aleandri"		2021-10-28		2021-12-16	2021-12-16
EPI_ISL_7733641	EPI1944453|21VIR10352_HA	A/chicken/Italy/21VIR10352/2021	H5N1	Europe / Italy / VR	Chicken	Bianca Zecchin (Istituto Zooprofilattico Sperimentale Delle Venezie)	Istituto Zooprofilattico Sperimentale Delle Venezie		Zecchin, B.; Fusaro, A.; Schivo, A.; Salviato, A.; Palumbo, E.; Milani, A.; Giussani, E.; Pastori, A.; Monne, I.; Terregino, C.		Istituto Zooprofilattico Sperimentale delle Venezie, EU/OIE/Reference Laboratory and FAO Reference Centre for AI and ND		2021-11-26		2021-12-16	2021-12-16
EPI_ISL_7733634	EPI1944429|21VIR9765-12_HA	A/chicken/Italy/21VIR9765-12/2021	H5N1	Europe / Italy / VR	Chicken	Bianca Zecchin (Istituto Zooprofilattico Sperimentale Delle Venezie)	Istituto Zooprofilattico Sperimentale Delle Venezie		Zecchin, B.; Fusaro, A.; Schivo, A.; Salviato, A.; Palumbo, E.; Milani, A.; Giussani, E.; Pastori, A.; Monne, I.; Terregino, C.		Istituto Zooprofilattico Sperimentale delle Venezie, EU/OIE/Reference Laboratory and FAO Reference Centre for AI and ND		2021-11-17		2021-12-16	2021-12-16
EPI_ISL_7733630	EPI1944405|21VIR9691-2_HA	A/chicken/Italy/21VIR9691-2/2021	H5N1	Europe / Italy / VR	Chicken	Bianca Zecchin (Istituto Zooprofilattico Sperimentale Delle Venezie)	Istituto Zooprofilattico Sperimentale Delle Venezie		Zecchin, B.; Fusaro, A.; Schivo, A.; Salviato, A.; Palumbo, E.; Milani, A.; Giussani, E.; Pastori, A.; Monne, I.; Terregino, C.		Istituto Zooprofilattico Sperimentale delle Venezie, EU/OIE/Reference Laboratory and FAO Reference Centre for AI and ND		2021-11-15		2021-12-16	2021-12-16
EPI_ISL_7733617	EPI1944365|21VIR9133-20_HA	A/chicken/Italy/21VIR9133-20/2021	H5N1	Europe / Italy / VR	Chicken	Bianca Zecchin (Istituto Zooprofilattico Sperimentale Delle Venezie)	Istituto Zooprofilattico Sperimentale Delle Venezie		Zecchin, B.; Fusaro, A.; Schivo, A.; Salviato, A.; Palumbo, E.; Milani, A.; Giussani, E.; Pastori, A.; Monne, I.; Terregino, C.		Istituto Zooprofilattico Sperimentale delle Venezie, EU/OIE/Reference Laboratory and FAO Reference Centre for AI and ND		2021-11-04		2021-12-16	2021-12-16
EPI_ISL_7733610	EPI1944333|21VIR10343_HA	A/chicken/Italy/21VIR10343/2021	H5N1	Europe / Italy / UD	Chicken	Bianca Zecchin (Istituto Zooprofilattico Sperimentale Delle Venezie)	Istituto Zooprofilattico Sperimentale Delle Venezie		Zecchin, B.; Fusaro, A.; Schivo, A.; Salviato, A.; Palumbo, E.; Milani, A.; Giussani, E.; Pastori, A.; Monne, I.; Terregino, C.		Istituto Zooprofilattico Sperimentale delle Venezie, EU/OIE/Reference Laboratory and FAO Reference Centre for AI and ND		2021-11-28		2021-12-16	2021-12-16
EPI_ISL_7733609	EPI1944328|21VIR9580-22_HA	A/chicken/Italy/21VIR9580-22/2021	H5N1	Europe / Italy / PD	Chicken	Bianca Zecchin (Istituto Zooprofilattico Sperimentale Delle Venezie)	Istituto Zooprofilattico Sperimentale Delle Venezie		Zecchin, B.; Fusaro, A.; Schivo, A.; Salviato, A.; Palumbo, E.; Milani, A.; Giussani, E.; Pastori, A.; Monne, I.; Terregino, C.		Istituto Zooprofilattico Sperimentale delle Venezie, EU/OIE/Reference Laboratory and FAO Reference Centre for AI and ND		2021-11-15		2021-12-16	2021-12-16
EPI_ISL_7733607	EPI1944320|21VIR10384_HA	A/chicken/Italy/21VIR10384/2021	H5N1	Europe / Italy / PD	Chicken	Bianca Zecchin (Istituto Zooprofilattico Sperimentale Delle Venezie)	Istituto Zooprofilattico Sperimentale Delle Venezie		Zecchin, B.; Fusaro, A.; Schivo, A.; Salviato, A.; Palumbo, E.; Milani, A.; Giussani, E.; Pastori, A.; Monne, I.; Terregino, C.		Istituto Zooprofilattico Sperimentale delle Venezie, EU/OIE/Reference Laboratory and FAO Reference Centre for AI and ND		2021-11-30		2021-12-16	2021-12-16
EPI_ISL_7733603	EPI1944312|21VIR9951-25_HA	A/chicken/Italy/21VIR9951-25/2021	H5N1	Europe / Italy / MN	Chicken	Bianca Zecchin (Istituto Zooprofilattico Sperimentale Delle Venezie)	Istituto Zooprofilattico Sperimentale Delle Venezie		Zecchin, B.; Fusaro, A.; Schivo, A.; Salviato, A.; Palumbo, E.; Milani, A.; Giussani, E.; Pastori, A.; Monne, I.; Terregino, C.		Istituto Zooprofilattico Speriment. Lombardia, Emilia Ro. IZSLER		2021-11-22		2021-12-16	2021-12-16
EPI_ISL_7733599	EPI1944304|21VIR10389_HA	A/chicken/Italy/21VIR10389/2021	H5N1	Europe / Italy / MN	Chicken	Bianca Zecchin (Istituto Zooprofilattico Sperimentale Delle Venezie)	Istituto Zooprofilattico Sperimentale Delle Venezie		Zecchin, B.; Fusaro, A.; Schivo, A.; Salviato, A.; Palumbo, E.; Milani, A.; Giussani, E.; Pastori, A.; Monne, I.; Terregino, C.		Istituto Zooprofilattico Speriment. Lombardia, Emilia Ro. IZSLER		2021-11-30		2021-12-16	2021-12-16
EPI_ISL_7733595	EPI1944280|21VIR10239_HA	A/chicken/Italy/21VIR10239/2021	H5N1	Europe / Italy / CR	Chicken	Bianca Zecchin (Istituto Zooprofilattico Sperimentale Delle Venezie)	Istituto Zooprofilattico Sperimentale Delle Venezie		Zecchin, B.; Fusaro, A.; Schivo, A.; Salviato, A.; Palumbo, E.; Milani, A.; Giussani, E.; Pastori, A.; Monne, I.; Terregino, C.		Istituto Zooprofilattico Speriment. Lombardia, Emilia Ro. IZSLER		2021-11-25		2021-12-16	2021-12-16
EPI_ISL_7733582	EPI1944240|21VIR10388_HA	A/chicken/Italy/21VIR10388/2021	H5N1	Europe / Italy / BS	Chicken	Bianca Zecchin (Istituto Zooprofilattico Sperimentale Delle Venezie)	Istituto Zooprofilattico Sperimentale Delle Venezie		Zecchin, B.; Fusaro, A.; Schivo, A.; Salviato, A.; Palumbo, E.; Milani, A.; Giussani, E.; Pastori, A.; Monne, I.; Terregino, C.		Istituto Zooprofilattico Speriment. Lombardia, Emilia Ro. IZSLER		2021-11-30		2021-12-16	2021-12-16
EPI_ISL_6829536	EPI1933687|A/chicken/Kagoshima/B3T/2021(ha)	A/chicken/Kagoshima/B3T/2021	H5N8	Asia / Japan / Kagoshima	Chicken	Takehiko Saito (National Institute of Animal Health)	National Institute of Animal Health				National Institute of Animal Health		2021-11-14		2021-11-29	2021-11-29
EPI_ISL_6829533	EPI1933663|A/chicken/Kagoshima/21A6T/2021(ha)	A/chicken/Kagoshima/21A6T/2021	H5N1	Asia / Japan / Kagoshima	Chicken	Takehiko Saito (National Institute of Animal Health)	National Institute of Animal Health				National Institute of Animal Health		2021-11-12		2021-11-29	2021-11-29
EPI_ISL_6829532	EPI1933655|A/chicken/Akita/7C/2021(ha)	A/chicken/Akita/7C/2021	H5N8	Asia / Japan / Akita	Chicken	Takehiko Saito (National Institute of Animal Health)	National Institute of Animal Health				National Institute of Animal Health		2021-11-09		2021-11-29	2021-11-29
EPI_ISL_6816054	EPI1933031|A/chicken/Egypt/CAI11/2020	A/chicken/Egypt/CAI11/2020	H5N8	Africa / Egypt	Chicken				Khalil,H.S.; Abd El-Hamid,H.S.; Ellakany,H.F.; Elbestawy,A.R.; Mohamed,A.S.A.				2020-12-23			2021-11-05
EPI_ISL_6816053	EPI1933030|A/chicken/Egypt/MEN10/2020	A/chicken/Egypt/MEN10/2020	H5N8	Africa / Egypt	Chicken				Khalil,H.S.; Abd El-Hamid,H.S.; Ellakany,H.F.; Elbestawy,A.R.; Mohamed,A.S.A.				2020-11-11			2021-11-05
EPI_ISL_6816052	EPI1933029|A/chicken/Egypt/MEN6/2020	A/chicken/Egypt/MEN6/2020	H5N8	Africa / Egypt	Chicken				Khalil,H.S.; Abd El-Hamid,H.S.; Ellakany,H.F.; Elbestawy,A.R.; Mohamed,A.S.A.				2020-10-08			2021-11-05
EPI_ISL_6816051	EPI1933028|A/chicken/Egypt/GIZ4/2020	A/chicken/Egypt/GIZ4/2020	H5N8	Africa / Egypt	Chicken				Khalil,H.S.; Abd El-Hamid,H.S.; Ellakany,H.F.; Elbestawy,A.R.; Mohamed,A.S.A.				2020-02-14			2021-11-05
EPI_ISL_5049590	EPI1919286|A/chicken/Luxembourg/21168413/2021	A/chicken/Luxembourg/21168413/2021	H5N8	Europe / Luxembourg / District de Grevenmacher	Chicken	Chantal J. Snoeck (Luxembourg Institute of Health / Department of Infection and Immunity)	Luxembourg Institute of Health		Aurélie Sausy, Chantal Snoeck		Laboratoire de Médecine vétérinaire de l'Etat		2021-09-03		2021-10-11	2021-10-11
EPI_ISL_4072778	EPI1904329|A/chicken/Egypt/v1526/2020	A/chicken/Egypt/v1526/2020	H5N8	Africa / Egypt	Chicken				El-Hoseny,M.M.; Hagag,N.M.; Adel,A.; EL-Zanaty,A.; Seleem,K.; Arafa,A.; Shahien,M.				2020			2021-02-16
EPI_ISL_4061744	EPI1896450|A/chicken/Egypt/H5/2021	A/chicken/Egypt/H5/2021	H5N8	Africa / Egypt	Chicken				tolba,H.; bedair,A.; Am,H.				2021-01-25			2021-05-31
EPI_ISL_4061493	EPI1896102|A/chicken/Egypt/rg-F192-VV/2020	A/chicken/Egypt/rg-F192-VV/2020	H5N8	Africa / Egypt	Chicken				El-Sanousi,A.; Taha,M.; Makhrita,M.; Abdel-Haleem,A.; Samir,M.				2020-06-10			2021-04-19
EPI_ISL_4061491	EPI1896085|A/chicken/Nigeria/VRD21-98_21VIR2288-6/2021	A/chicken/Nigeria/VRD21-98_21VIR2288-6/2021	H5N1	Africa / Nigeria	Chicken				Shittu,I.; Meseko,C.; Nwosuh,C.; Muhammad,M.; Alabi,O.; Tassoni,L.; Schivo,A.; Salviato,A.; Edoardo,G.; Zecchin,B.; Fusaro,A.; Monne,I.				2021-02-12	nonstructural protein 2		2021-04-19
EPI_ISL_4061490	EPI1898064|A/chicken/Nigeria/VRD21-88_21VIR2288-8/2021	A/chicken/Nigeria/VRD21-88_21VIR2288-8/2021	H5N8	Africa / Nigeria	Chicken				Shittu,I.; Meseko,C.; Nwosuh,C.; Muhammad,M.; Alabi,O.; Tassoni,L.; Schivo,A.; Salviato,A.; Edoardo,G.; Zecchin,B.; Fusaro,A.; Monne,I.				2021-02-25	nonstructural protein 2		2021-04-19
EPI_ISL_4061488	EPI1896077|A/chicken/Nigeria/VRD21-53B_21VIR2288-5/2021	A/chicken/Nigeria/VRD21-53B_21VIR2288-5/2021	H5N8	Africa / Nigeria	Chicken				Shittu,I.; Meseko,C.; Nwosuh,C.; Muhammad,M.; Alabi,O.; Tassoni,L.; Schivo,A.; Salviato,A.; Edoardo,G.; Zecchin,B.; Fusaro,A.; Monne,I.				2021-02-11			2021-04-19
EPI_ISL_4061486	EPI1896075|A/chicken/Nigeria/VRD21-37_21VIR2288-2/2021	A/chicken/Nigeria/VRD21-37_21VIR2288-2/2021	H5N1	Africa / Nigeria	Chicken				Shittu,I.; Meseko,C.; Nwosuh,C.; Muhammad,M.; Alabi,O.; Tassoni,L.; Schivo,A.; Salviato,A.; Edoardo,G.; Zecchin,B.; Fusaro,A.; Monne,I.				2021-02-05			2021-04-19
EPI_ISL_4061485	EPI1896066|A/chicken/Nigeria/VRD21-109_21VIR2370-425/2021	A/chicken/Nigeria/VRD21-109_21VIR2370-425/2021	H5N1	Africa / Nigeria	Chicken				Shittu,I.; Meseko,C.; Nwosuh,C.; Muhammad,M.; Alabi,O.; Tassoni,L.; Schivo,A.; Salviato,A.; Edoardo,G.; Zecchin,B.; Fusaro,A.; Monne,I.				2021-03-01	nonstructural protein 2		2021-04-19
EPI_ISL_4061484	EPI1896058|A/chicken/Nigeria/VRD21-102_21VIR2370-424/2021	A/chicken/Nigeria/VRD21-102_21VIR2370-424/2021	H5N1	Africa / Nigeria	Chicken				Shittu,I.; Meseko,C.; Nwosuh,C.; Muhammad,M.; Alabi,O.; Tassoni,L.; Schivo,A.; Salviato,A.; Edoardo,G.; Zecchin,B.; Fusaro,A.; Monne,I.				2021-03-01	nonstructural protein 2		2021-04-19
EPI_ISL_4061483	EPI1896050|A/chicken/Nigeria/VRD21-100_21VIR2370-423/2021	A/chicken/Nigeria/VRD21-100_21VIR2370-423/2021	H5N8	Africa / Nigeria	Chicken				Shittu,I.; Meseko,C.; Nwosuh,C.; Muhammad,M.; Alabi,O.; Tassoni,L.; Schivo,A.; Salviato,A.; Edoardo,G.; Zecchin,B.; Fusaro,A.; Monne,I.				2021-03-01	nonstructural protein 2		2021-04-19
EPI_ISL_4061482	EPI1896042|A/chicken/Nigeria/VRD21-035B_21VIR2288-1/2021	A/chicken/Nigeria/VRD21-035B_21VIR2288-1/2021	H5N8	Africa / Nigeria	Chicken				Shittu,I.; Meseko,C.; Nwosuh,C.; Muhammad,M.; Alabi,O.; Tassoni,L.; Schivo,A.; Salviato,A.; Edoardo,G.; Zecchin,B.; Fusaro,A.; Monne,I.				2021-02-05	nonstructural protein 2		2021-04-19
EPI_ISL_4061481	EPI1896034|A/chicken/Nigeria/VRD21-43_21VIR2288-4/2021	A/chicken/Nigeria/VRD21-43_21VIR2288-4/2021	H5N8	Africa / Nigeria	Chicken				Shittu,I.; Meseko,C.; Nwosuh,C.; Muhammad,M.; Alabi,O.; Tassoni,L.; Schivo,A.; Salviato,A.; Edoardo,G.; Zecchin,B.; Fusaro,A.; Monne,I.				2021-02-10	nonstructural protein 2		2021-04-19
EPI_ISL_3128534	EPI1883948|A/chicken/Albania/3816_21VIR5387-2/2021_HA	A/chicken/Albania/3816_21VIR5387-2/2021	H5N8	Europe / Albania	Chicken	Bianca Zecchin (Istituto Zooprofilattico Sperimentale Delle Venezie)	Istituto Zooprofilattico Sperimentale Delle Venezie		Boci, J.; Shkodra, E.; Lika, A.; Zecchin, B.; Fusaro, A.; Giussani, E.; Schivo, A.; Salviato, A.; Palumbo, E.; Monne, I.; Terregino, C.		Istituto Zooprofilattico Sperimentale delle Venezie, EU/OIE/Reference Laboratory and FAO Reference Centre for AI and ND		2021-06-04		2021-07-29	2021-07-29
EPI_ISL_3128533	EPI1883940|A/chicken/Albania/2574_21VIR5387-1/2021_HA	A/chicken/Albania/2574_21VIR5387-1/2021	H5N8	Europe / Albania	Chicken	Bianca Zecchin (Istituto Zooprofilattico Sperimentale Delle Venezie)	Istituto Zooprofilattico Sperimentale Delle Venezie		Boci, J.; Shkodra, E.; Lika, A.; Zecchin, B.; Fusaro, A.; Giussani, E.; Schivo, A.; Salviato, A.; Palumbo, E.; Monne, I.; Terregino, C.		Istituto Zooprofilattico Sperimentale delle Venezie, EU/OIE/Reference Laboratory and FAO Reference Centre for AI and ND		2021-05-31		2021-07-29	2021-07-29
EPI_ISL_3128532	EPI1883932|A/chicken/Kosovo/104_21VIR5162-7/2021_HA	A/chicken/Kosovo/104_21VIR5162-7/2021	H5N8	Europe / Kosovo / Malisheve	Chicken	Bianca Zecchin (Istituto Zooprofilattico Sperimentale Delle Venezie)	Istituto Zooprofilattico Sperimentale Delle Venezie		Uka, K.; Cana, A.; Merovci, X.; Krstevski, K.; Zecchin, B.; Fusaro, A.; Giussani, E.; Schivo, A.; Salviato, A.; Palumbo, E.; Monne, I.; Terregino, C.		Istituto Zooprofilattico Sperimentale delle Venezie, EU/OIE/Reference Laboratory and FAO Reference Centre for AI and ND		2021-06-01		2021-07-29	2021-07-29
EPI_ISL_3128531	EPI1883924|A/chicken/Kosovo/90_21VIR5162-4/2021_HA	A/chicken/Kosovo/90_21VIR5162-4/2021	H5N8	Europe / Kosovo / Rahovec	Chicken	Bianca Zecchin (Istituto Zooprofilattico Sperimentale Delle Venezie)	Istituto Zooprofilattico Sperimentale Delle Venezie		Uka, K.; Cana, A.; Merovci, X.; Krstevski, K.; Zecchin, B.; Fusaro, A.; Giussani, E.; Schivo, A.; Salviato, A.; Palumbo, E.; Monne, I.; Terregino, C.		Istituto Zooprofilattico Sperimentale delle Venezie, EU/OIE/Reference Laboratory and FAO Reference Centre for AI and ND		2021-05-25		2021-07-29	2021-07-29
EPI_ISL_3128530	EPI1883916|A/chicken/Kosovo/84_21VIR5162-2/2021_HA	A/chicken/Kosovo/84_21VIR5162-2/2021	H5N8	Europe / Kosovo / Ferizaj	Chicken	Bianca Zecchin (Istituto Zooprofilattico Sperimentale Delle Venezie)	Istituto Zooprofilattico Sperimentale Delle Venezie		Uka, K.; Cana, A.; Merovci, X.; Krstevski, K.; Zecchin, B.; Fusaro, A.; Giussani, E.; Schivo, A.; Salviato, A.; Palumbo, E.; Monne, I.; Terregino, C.		Istituto Zooprofilattico Sperimentale delle Venezie, EU/OIE/Reference Laboratory and FAO Reference Centre for AI and ND		2021-05-25		2021-07-29	2021-07-29
EPI_ISL_3128529	EPI1883908|A/chicken/Kosovo/82_21VIR5162-1/2021_HA	A/chicken/Kosovo/82_21VIR5162-1/2021	H5N8	Europe / Kosovo / Mitrovica	Chicken	Bianca Zecchin (Istituto Zooprofilattico Sperimentale Delle Venezie)	Istituto Zooprofilattico Sperimentale Delle Venezie		Uka, K.; Cana, A.; Merovci, X.; Krstevski, K.; Zecchin, B.; Fusaro, A.; Giussani, E.; Schivo, A.; Salviato, A.; Palumbo, E.; Monne, I.; Terregino, C.		Istituto Zooprofilattico Sperimentale delle Venezie, EU/OIE/Reference Laboratory and FAO Reference Centre for AI and ND		2021-05-19		2021-07-29	2021-07-29
EPI_ISL_3128528	EPI1883900|A/chicken/Kosovo/113_21VIR5162-19/2021_HA	A/chicken/Kosovo/113_21VIR5162-19/2021	H5N8	Europe / Kosovo / Shtime	Chicken	Bianca Zecchin (Istituto Zooprofilattico Sperimentale Delle Venezie)	Istituto Zooprofilattico Sperimentale Delle Venezie		Uka, K.; Cana, A.; Merovci, X.; Krstevski, K.; Zecchin, B.; Fusaro, A.; Giussani, E.; Schivo, A.; Salviato, A.; Palumbo, E.; Monne, I.; Terregino, C.		Istituto Zooprofilattico Sperimentale delle Venezie, EU/OIE/Reference Laboratory and FAO Reference Centre for AI and ND		2021-06-03		2021-07-29	2021-07-29
EPI_ISL_3128526	EPI1883884|A/chicken/Kosovo/98_21VIR5162-16/2021_HA	A/chicken/Kosovo/98_21VIR5162-16/2021	H5N8	Europe / Kosovo / Mitrovice	Chicken	Bianca Zecchin (Istituto Zooprofilattico Sperimentale Delle Venezie)	Istituto Zooprofilattico Sperimentale Delle Venezie		Uka, K.; Cana, A.; Merovci, X.; Krstevski, K.; Zecchin, B.; Fusaro, A.; Giussani, E.; Schivo, A.; Salviato, A.; Palumbo, E.; Monne, I.; Terregino, C.		Istituto Zooprofilattico Sperimentale delle Venezie, EU/OIE/Reference Laboratory and FAO Reference Centre for AI and ND		2021-05-31		2021-07-29	2021-07-29
EPI_ISL_3128525	EPI1883876|A/chicken/Kosovo/97_21VIR5162-15/2021_HA	A/chicken/Kosovo/97_21VIR5162-15/2021	H5N8	Europe / Kosovo / Gjilan	Chicken	Bianca Zecchin (Istituto Zooprofilattico Sperimentale Delle Venezie)	Istituto Zooprofilattico Sperimentale Delle Venezie		Uka, K.; Cana, A.; Merovci, X.; Krstevski, K.; Zecchin, B.; Fusaro, A.; Giussani, E.; Schivo, A.; Salviato, A.; Palumbo, E.; Monne, I.; Terregino, C.		Istituto Zooprofilattico Sperimentale delle Venezie, EU/OIE/Reference Laboratory and FAO Reference Centre for AI and ND		2021-05-31		2021-07-29	2021-07-29
EPI_ISL_3102080	EPI1883613|A/chicken/Austria/21052483_21VIR3291-1/2021_HA	A/chicken/Austria/21052483_21VIR3291-1/2021	H5N8	Europe / Austria / Oberneukirchen	Chicken	Bianca Zecchin (Istituto Zooprofilattico Sperimentale Delle Venezie)	Istituto Zooprofilattico Sperimentale Delle Venezie		Wodak, E.; Revilla Fernandez, S.; Schmoll, F.; Zecchin, B.; Fusaro, A.; Milani, A.; Schivo, A.; Salviato, A.; Giussani, E.; Monne, I.; Terregino, C.		Istituto Zooprofilattico Sperimentale delle Venezie, EU/OIE/Reference Laboratory and FAO Reference Centre for AI and ND		2021-04-27		2021-07-28	2021-07-28
EPI_ISL_3102075	EPI1883573|A/chicken/Poland/H928_21RS1385-16/2021_HA	A/chicken/Poland/H928_21RS1385-16/2021	H5N8	Europe / Poland / Warmi?sko-mazurskie	Chicken	Bianca Zecchin (Istituto Zooprofilattico Sperimentale Delle Venezie)	Istituto Zooprofilattico Sperimentale Delle Venezie		Smietanka, K.; Swieton, E.; Zecchin, B.; Fusaro, A.; Milani, A.; Schivo, A.; Salviato, A.; Giussani, E.; Monne, I.; Terregino, C.		Istituto Zooprofilattico Sperimentale delle Venezie, EU/OIE/Reference Laboratory and FAO Reference Centre for AI and ND		2021-04-25		2021-07-28	2021-07-28
EPI_ISL_3102072	EPI1883549|A/chicken/Poland/H1084_21RS1385-13/2021_HA	A/chicken/Poland/H1084_21RS1385-13/2021	H5N8	Europe / Poland / Mazowieckie	Chicken	Bianca Zecchin (Istituto Zooprofilattico Sperimentale Delle Venezie)	Istituto Zooprofilattico Sperimentale Delle Venezie		Smietanka, K.; Swieton, E.; Zecchin, B.; Fusaro, A.; Milani, A.; Schivo, A.; Salviato, A.; Giussani, E.; Monne, I.; Terregino, C.		Istituto Zooprofilattico Sperimentale delle Venezie, EU/OIE/Reference Laboratory and FAO Reference Centre for AI and ND		2021-05-07		2021-07-28	2021-07-28
EPI_ISL_3102071	EPI1883541|A/chicken/Poland/H712_21RS1385-12/2021_HA	A/chicken/Poland/H712_21RS1385-12/2021	H5N8	Europe / Poland / Mazowieckie	Chicken	Bianca Zecchin (Istituto Zooprofilattico Sperimentale Delle Venezie)	Istituto Zooprofilattico Sperimentale Delle Venezie		Smietanka, K.; Swieton, E.; Zecchin, B.; Fusaro, A.; Milani, A.; Schivo, A.; Salviato, A.; Giussani, E.; Monne, I.; Terregino, C.		Istituto Zooprofilattico Sperimentale delle Venezie, EU/OIE/Reference Laboratory and FAO Reference Centre for AI and ND		2021-04-16		2021-07-28	2021-07-28
EPI_ISL_3102069	EPI1883525|A/chicken/Poland/H1161_21RS1385-10/2021_HA	A/chicken/Poland/H1161_21RS1385-10/2021	H5N8	Europe / Poland / Mazowieckie	Chicken	Bianca Zecchin (Istituto Zooprofilattico Sperimentale Delle Venezie)	Istituto Zooprofilattico Sperimentale Delle Venezie		Smietanka, K.; Swieton, E.; Zecchin, B.; Fusaro, A.; Milani, A.; Schivo, A.; Salviato, A.; Giussani, E.; Monne, I.; Terregino, C.		Istituto Zooprofilattico Sperimentale delle Venezie, EU/OIE/Reference Laboratory and FAO Reference Centre for AI and ND		2021-05-13		2021-07-28	2021-07-28
EPI_ISL_3102068	EPI1883517|A/chicken/Poland/H984_21RS1385-9/2021_HA	A/chicken/Poland/H984_21RS1385-9/2021	H5N8	Europe / Poland / Mazowieckie	Chicken	Bianca Zecchin (Istituto Zooprofilattico Sperimentale Delle Venezie)	Istituto Zooprofilattico Sperimentale Delle Venezie		Smietanka, K.; Swieton, E.; Zecchin, B.; Fusaro, A.; Milani, A.; Schivo, A.; Salviato, A.; Giussani, E.; Monne, I.; Terregino, C.		Istituto Zooprofilattico Sperimentale delle Venezie, EU/OIE/Reference Laboratory and FAO Reference Centre for AI and ND		2021-04-28		2021-07-28	2021-07-28
EPI_ISL_3102067	EPI1883509|A/chicken/Poland/H293_21RS1385-8/2021_HA	A/chicken/Poland/H293_21RS1385-8/2021	H5N8	Europe / Poland / Mazowieckie	Chicken	Bianca Zecchin (Istituto Zooprofilattico Sperimentale Delle Venezie)	Istituto Zooprofilattico Sperimentale Delle Venezie		Smietanka, K.; Swieton, E.; Zecchin, B.; Fusaro, A.; Milani, A.; Schivo, A.; Salviato, A.; Giussani, E.; Monne, I.; Terregino, C.		Istituto Zooprofilattico Sperimentale delle Venezie, EU/OIE/Reference Laboratory and FAO Reference Centre for AI and ND		2021-03-23		2021-07-28	2021-07-28
EPI_ISL_3102066	EPI1883501|A/chicken/Poland/H812_21RS1385-7/2021_HA	A/chicken/Poland/H812_21RS1385-7/2021	H5N8	Europe / Poland / Wielkopolskie	Chicken	Bianca Zecchin (Istituto Zooprofilattico Sperimentale Delle Venezie)	Istituto Zooprofilattico Sperimentale Delle Venezie		Smietanka, K.; Swieton, E.; Zecchin, B.; Fusaro, A.; Milani, A.; Schivo, A.; Salviato, A.; Giussani, E.; Monne, I.; Terregino, C.		Istituto Zooprofilattico Sperimentale delle Venezie, EU/OIE/Reference Laboratory and FAO Reference Centre for AI and ND		2021-04-20		2021-07-28	2021-07-28
EPI_ISL_3102062	EPI1883469|A/chicken/Poland/H1124_21RS1385-3/2021_HA	A/chicken/Poland/H1124_21RS1385-3/2021	H5N8	Europe / Poland / Wielkopolskie	Chicken	Bianca Zecchin (Istituto Zooprofilattico Sperimentale Delle Venezie)	Istituto Zooprofilattico Sperimentale Delle Venezie		Smietanka, K.; Swieton, E.; Zecchin, B.; Fusaro, A.; Milani, A.; Schivo, A.; Salviato, A.; Giussani, E.; Monne, I.; Terregino, C.		Istituto Zooprofilattico Sperimentale delle Venezie, EU/OIE/Reference Laboratory and FAO Reference Centre for AI and ND		2021-05-11		2021-07-28	2021-07-28
EPI_ISL_3102059	EPI1883445|A/chicken/Bulgaria/298-1_21VIR4270-9/2021_HA	A/chicken/Bulgaria/298-1_21VIR4270-9/2021	H5N8	Europe / Bulgaria / Trilistnik, Plovdiv	Chicken	Bianca Zecchin (Istituto Zooprofilattico Sperimentale Delle Venezie)	Istituto Zooprofilattico Sperimentale Delle Venezie		Goujgoulova, G.; Slavcheva, I.; Zecchin, B.; Fusaro, A.; Milani, A.; Schivo, A.; Salviato, A.; Giussani, E.; Monne, I.; Terregino, C.		Istituto Zooprofilattico Sperimentale delle Venezie, EU/OIE/Reference Laboratory and FAO Reference Centre for AI and ND		2021-05-05		2021-07-28	2021-07-28
EPI_ISL_3102058	EPI1883437|A/chicken/Bulgaria/297-2_21VIR4270-8/2021_HA	A/chicken/Bulgaria/297-2_21VIR4270-8/2021	H5N8	Europe / Bulgaria / Trilistnik, Plovdiv	Chicken	Bianca Zecchin (Istituto Zooprofilattico Sperimentale Delle Venezie)	Istituto Zooprofilattico Sperimentale Delle Venezie		Goujgoulova, G.; Slavcheva, I.; Zecchin, B.; Fusaro, A.; Milani, A.; Schivo, A.; Salviato, A.; Giussani, E.; Monne, I.; Terregino, C.		Istituto Zooprofilattico Sperimentale delle Venezie, EU/OIE/Reference Laboratory and FAO Reference Centre for AI and ND		2021-05-05		2021-07-28	2021-07-28
EPI_ISL_3102057	EPI1883429|A/chicken/Bulgaria/275-4_21VIR4270-6/2021_HA	A/chicken/Bulgaria/275-4_21VIR4270-6/2021	H5N8	Europe / Bulgaria / Trilistnik, Plovdiv	Chicken	Bianca Zecchin (Istituto Zooprofilattico Sperimentale Delle Venezie)	Istituto Zooprofilattico Sperimentale Delle Venezie		Goujgoulova, G.; Slavcheva, I.; Zecchin, B.; Fusaro, A.; Milani, A.; Schivo, A.; Salviato, A.; Giussani, E.; Monne, I.; Terregino, C.		Istituto Zooprofilattico Sperimentale delle Venezie, EU/OIE/Reference Laboratory and FAO Reference Centre for AI and ND		2021-04-26		2021-07-28	2021-07-28
EPI_ISL_3102056	EPI1883421|A/chicken/Bulgaria/274-5_21VIR4270-4/2021_HA	A/chicken/Bulgaria/274-5_21VIR4270-4/2021	H5N8	Europe / Bulgaria / Krivo pole, Haskovo	Chicken	Bianca Zecchin (Istituto Zooprofilattico Sperimentale Delle Venezie)	Istituto Zooprofilattico Sperimentale Delle Venezie		Goujgoulova, G.; Slavcheva, I.; Zecchin, B.; Fusaro, A.; Milani, A.; Schivo, A.; Salviato, A.; Giussani, E.; Monne, I.; Terregino, C.		Istituto Zooprofilattico Sperimentale delle Venezie, EU/OIE/Reference Laboratory and FAO Reference Centre for AI and ND		2021-04-23		2021-07-28	2021-07-28
EPI_ISL_2681044	EPI1877870|A/chicken/Romania/12448_21VIR3734-3/2021	A/chicken/Romania/12448_21VIR3734-3/2021	H5N8	Europe / Romania / Mures, Ungheni	Chicken	Bianca Zecchin (Istituto Zooprofilattico Sperimentale Delle Venezie)	Istituto Zooprofilattico Sperimentale Delle Venezie		Onita, I.; Neicut, A.; Raluca, B.; Razvan, M.; Florica, B.; Zecchin, B.; Fusaro, A.; Giussani, E.; Schivo, A.; Salviato, A.; Monne, I.; Terregino, C.		Institute for Diagnosis & Animal Health (IDAH)		2021-05-05		2021-07-30	2021-06-25
EPI_ISL_2276070	EPI1866465|A/chicken/Senegal/21VIR1084-5/2021_HA	A/chicken/Senegal/21VIR1084-5/2021	H5N1	Africa / Senegal / Region de Thies	Chicken	Bianca Zecchin (Istituto Zooprofilattico Sperimentale Delle Venezie)	Istituto Zooprofilattico Sperimentale Delle Venezie		Lo, F.T.; Diallo, A.A.; Ba, R.O.; Diouf, M.; Diop, A.; Samb, Y.N.; Diouf, M.; Diop, M.; Lo, M.M.; Diouf, M.N.; Zecchin, B.; Tassoni, L.; Fusaro, A.; Pastori, A.; Monne, I.; Terregino, C.		Istituto Zooprofilattico Sperimentale delle Venezie, EU/OIE/Reference Laboratory and FAO Reference Centre for AI and ND		2020-12-23		2021-05-26	2021-05-26
EPI_ISL_2276069	EPI1866457|A/chicken/Senegal/21VIR1084-4/2021_HA	A/chicken/Senegal/21VIR1084-4/2021	H5N1	Africa / Senegal / Region de Thies	Chicken	Bianca Zecchin (Istituto Zooprofilattico Sperimentale Delle Venezie)	Istituto Zooprofilattico Sperimentale Delle Venezie		Lo, F.T.; Diallo, A.A.; Ba, R.O.; Diouf, M.; Diop, A.; Samb, Y.N.; Diouf, M.; Diop, M.; Lo, M.M.; Diouf, M.N.; Zecchin, B.; Tassoni, L.; Fusaro, A.; Pastori, A.; Monne, I.; Terregino, C.		Istituto Zooprofilattico Sperimentale delle Venezie, EU/OIE/Reference Laboratory and FAO Reference Centre for AI and ND		2020-12-23		2021-05-26	2021-05-26
EPI_ISL_2276068	EPI1866449|A/chicken/Senegal/21VIR1084-3/2021_HA	A/chicken/Senegal/21VIR1084-3/2021	H5N1	Africa / Senegal / Region de Thies	Chicken	Bianca Zecchin (Istituto Zooprofilattico Sperimentale Delle Venezie)	Istituto Zooprofilattico Sperimentale Delle Venezie		Lo, F.T.; Diallo, A.A.; Ba, R.O.; Diouf, M.; Diop, A.; Samb, Y.N.; Diouf, M.; Diop, M.; Lo, M.M.; Diouf, M.N.; Zecchin, B.; Tassoni, L.; Fusaro, A.; Pastori, A.; Monne, I.; Terregino, C.		Istituto Zooprofilattico Sperimentale delle Venezie, EU/OIE/Reference Laboratory and FAO Reference Centre for AI and ND		2020-12-23		2021-05-26	2021-05-26
EPI_ISL_1665250	EPI1858204|HA_A/chicken/Slovakia/Pah10_21VIR1086-5/2021	A/chicken/Slovakia/Pah10_21VIR1086-5/2021	H5N5	Europe / Slovakia / Dobrohost	Chicken	Bianca Zecchin (Istituto Zooprofilattico Sperimentale Delle Venezie)	Istituto Zooprofilattico Sperimentale Delle Venezie		Dirb?kov?, Z.; Tin?k, M.; Zecchin, B.; Fusaro, A.; Pastori, A.; Schivo, A.; Salviato, A.; Monne, I.; Terregino, C.		Istituto Zooprofilattico Sperimentale delle Venezie, EU/OIE/Reference Laboratory and FAO Reference Centre for AI and ND		2021-01-22		2021-04-21	2021-04-21
EPI_ISL_1665249	EPI1858196|HA_A/chicken/Romania/10101_21VIR2044-1/2021	A/chicken/Romania/10101_21VIR2044-1/2021	H5N5	Europe / Romania / Judetul Timis	Chicken	Bianca Zecchin (Istituto Zooprofilattico Sperimentale Delle Venezie)	Istituto Zooprofilattico Sperimentale Delle Venezie		Onita, I.; Neicut, A.; Raluca, B.; Razvan, M.; Florica, B.; Zecchin, B.; Fusaro, A.; Pastori, A.; Schivo, A.; Salviato, A.; Monne, I.; Terregino, C.		Istituto Zooprofilattico Sperimentale delle Venezie, EU/OIE/Reference Laboratory and FAO Reference Centre for AI and ND		2021-02-23		2021-04-21	2021-04-21
EPI_ISL_1665248	EPI1858188|HA_A/chicken/Italy/21VIR1293-9/2021	A/chicken/Italy/21VIR1293-9/2021	H5N8	Europe / Italy / Padova	Chicken	Bianca Zecchin (Istituto Zooprofilattico Sperimentale Delle Venezie)	Istituto Zooprofilattico Sperimentale Delle Venezie		Zecchin, B.; Fusaro, A.; Pastori, A.; Schivo, A.; Salviato, A.; Monne, I.; Terregino, C.		Istituto Zooprofilattico Sperimentale delle Venezie, EU/OIE/Reference Laboratory and FAO Reference Centre for AI and ND		2021-02-23		2021-04-21	2021-04-21
EPI_ISL_1665247	EPI1858180|HA_A/chicken/Italy/21VIR1151-2/2021	A/chicken/Italy/21VIR1151-2/2021	H5N8	Europe / Italy / Pordenone	Chicken	Bianca Zecchin (Istituto Zooprofilattico Sperimentale Delle Venezie)	Istituto Zooprofilattico Sperimentale Delle Venezie		Zecchin, B.; Fusaro, A.; Pastori, A.; Schivo, A.; Salviato, A.; Monne, I.; Terregino, C.		Istituto Zooprofilattico Sperimentale delle Venezie, EU/OIE/Reference Laboratory and FAO Reference Centre for AI and ND		2021-02-17		2021-04-21	2021-04-21
EPI_ISL_1123354	EPI1848878|A/chicken/England/046491/2020_|H5N8|_2020/12/28_HA	A/chicken/England/046491/2020	H5N8	Europe / United Kingdom / Devon	Chicken	Elliot Whittard (Animal and Plant Health Agency (APHA) / Virology Department)	Animal and Plant Health Agency (APHA)				Animal and Plant Health Agency (APHA)		2020-12-28		2021-03-03	2021-03-03
EPI_ISL_1123352	EPI1848862|A/chicken/England/045984/2020_|H5N8|_2020/12/25_HA	A/chicken/England/045984/2020	H5N8	Europe / United Kingdom / Norfolk	Chicken	Elliot Whittard (Animal and Plant Health Agency (APHA) / Virology Department)	Animal and Plant Health Agency (APHA)				Animal and Plant Health Agency (APHA)		2020-12-24		2021-03-03	2021-03-03
EPI_ISL_1123351	EPI1848854|A/duck/England/043628/2020_|H5N8|_2020/12/18_HA	A/duck/England/043628/2020	H5N8	Europe / United Kingdom / Norfolk	Chicken	Elliot Whittard (Animal and Plant Health Agency (APHA) / Virology Department)	Animal and Plant Health Agency (APHA)				Animal and Plant Health Agency (APHA)		2020-12-17		2021-03-03	2021-03-03
EPI_ISL_1123350	EPI1848846|A/chicken/England/043683/2020_|H5N8|_2020/12/17_HA	A/chicken/England/043683/2020	H5N8	Europe / United Kingdom / Dorset	Chicken	Elliot Whittard (Animal and Plant Health Agency (APHA) / Virology Department)	Animal and Plant Health Agency (APHA)				Animal and Plant Health Agency (APHA)		2020-12-17		2021-03-03	2021-03-03
EPI_ISL_1123263	EPI1848838|A/chicken/Scotland/043405/2020_|H5N8|_2020/12/16_HA	A/chicken/Scotland/043405/2020	H5N8	Europe / United Kingdom / Orkney	Chicken	Elliot Whittard (Animal and Plant Health Agency (APHA) / Virology Department)	Animal and Plant Health Agency (APHA)				Animal and Plant Health Agency (APHA)		2020-12-15		2021-03-03	2021-03-03
EPI_ISL_996003	EPI1846305|A/chicken/Northern_Ireland/2021-000067_21VIR114-19/2021	A/chicken/Northern_Ireland/2021-000067_21VIR114-19/2021	H5N8	Europe / United Kingdom / Northern Ireland	Chicken	Bianca Zecchin (Istituto Zooprofilattico Sperimentale Delle Venezie)	Istituto Zooprofilattico Sperimentale Delle Venezie	21VIR114-19	McMenamy, MJ.; Harkin, V.; Lemon, K.; Zecchin, B.; Fusaro, A.; Schivo, A.; Salviato, A.; Pastori, A.; Monne, I.; Terregino, C.		AFBI - Agri-Food & Bioscience Institute	2021-000067	2021-01-05		2021-02-15	2021-02-15
EPI_ISL_846617	EPI1842041|A/chicken/Poland/565/2020(H5N8)_HA	A/chicken/Poland/565/2020(H5N8)	H5N8	Europe / Poland / dolnoslaskie	Chicken	Edyta Świętoń (National Veterinary Research Institut Poland, PIWet-PIB)	National Veterinary Research Institut Poland, PIWet-PIB		Swieton, E.; Smietanka, K.		National Veterinary Research Institut Poland, PIWet-PIB		2020-12-28		2021-01-19	2021-01-19
EPI_ISL_846603	EPI1842027|A/chicken/Poland/476/2020(H5N8)	A/chicken/Poland/476/2020(H5N8)	H5N8	Europe / Poland / wielkopolskie	Chicken	Edyta Świętoń (National Veterinary Research Institut Poland, PIWet-PIB)	National Veterinary Research Institut Poland, PIWet-PIB		Swieton, E.; Smietanka, K.		National Veterinary Research Institut Poland, PIWet-PIB		2020-12-04		2021-01-19	2021-01-19
EPI_ISL_846601	EPI1842025|A/chicken/Poland/474/2020(H5N8)_HA	A/chicken/Poland/474/2020(H5N8)	H5N8	Europe / Poland / pomorskie	Chicken	Edyta Świętoń (National Veterinary Research Institut Poland, PIWet-PIB)	National Veterinary Research Institut Poland, PIWet-PIB		Swieton, E.; Smietanka, K.		National Veterinary Research Institut Poland, PIWet-PIB		2020-12-03		2021-03-15	2021-01-19
EPI_ISL_846586	EPI1842020| A/Chicken/Hungary/29723/2020	A/Chicken/Hungary/29723/2020	H5N8	Europe / Hungary / Bacs-Kiskun	Chicken	Katalin Szentpáli-Gavallér (National Food Chain Safety Office, Hungary / Virology)	National Food Chain Safety Office, Hungary	29723/2020	Katalin,Szentpáli-Gavallér;Krisztina,Ursu;Ádám,Bálint;Péter,Malik		National Food Chain Safety Office Veterinary Diagnostic Directorate Laboratory for Molecular Biology		2020-06-05		2021-01-19	2021-01-19
EPI_ISL_846585	EPI1842012| A/Chicken/Hungary/24596/2020	A/Chicken/Hungary/24596/2020	H5N8	Europe / Hungary / Bacs-Kiskun	Chicken	Katalin Szentpáli-Gavallér (National Food Chain Safety Office, Hungary / Virology)	National Food Chain Safety Office, Hungary	24596/2020	Katalin,Szentpáli-Gavallér;Krisztina,Ursu;Ádám,Bálint;Péter,Malik		National Food Chain Safety Office Veterinary Diagnostic Directorate Laboratory for Molecular Biology		2020-05-13		2021-01-19	2021-01-19
EPI_ISL_846583	EPI1841996| A/Chicken/Hungary/21379/2020	A/Chicken/Hungary/21379/2020	H5N8	Europe / Hungary / Bacs-Kiskun	Chicken	Katalin Szentpáli-Gavallér (National Food Chain Safety Office, Hungary / Virology)	National Food Chain Safety Office, Hungary	21379/2020	Katalin,Szentpáli-Gavallér;Krisztina,Ursu;Ádám,Bálint;Péter,Malik		National Food Chain Safety Office Veterinary Diagnostic Directorate Laboratory for Molecular Biology		2020-04-30		2021-01-19	2021-01-19
EPI_ISL_811135	EPI1841552| A/Chicken/Hungary/20227/2020	A/Chicken/Hungary/20227/2020	H5N8	Europe / Hungary / Csongrad megye	Chicken	Katalin Szentpáli-Gavallér (National Food Chain Safety Office, Hungary / Virology)	National Food Chain Safety Office, Hungary	20227/2020	Katalin,Szentpáli-Gavallér;Krisztina,Ursu;Ádám,Bálint;Péter,Malik		National Food Chain Safety Office Veterinary Diagnostic Directorate Laboratory for Molecular Biology		2020-04-23		2021-01-13	2021-01-13
EPI_ISL_811134	EPI1841544| A/Chicken/Hungary/19776/2020	A/Chicken/Hungary/19776/2020	H5N8	Europe / Hungary / Csongrad megye	Chicken	Katalin Szentpáli-Gavallér (National Food Chain Safety Office, Hungary / Virology)	National Food Chain Safety Office, Hungary	19776/2020	Katalin,Szentpáli-Gavallér;Krisztina,Ursu;Ádám,Bálint;Péter,Malik		National Food Chain Safety Office Veterinary Diagnostic Directorate Laboratory for Molecular Biology		2020-04-21		2021-01-13	2021-01-13
EPI_ISL_811128	EPI1841536| A/Chicken/Hungary/18467/2020	A/Chicken/Hungary/18467/2020	H5N8	Europe / Hungary / Bacs-Kiskun	Chicken	Katalin Szentpáli-Gavallér (National Food Chain Safety Office, Hungary / Virology)	National Food Chain Safety Office, Hungary	18467/2020	Katalin,Szentpáli-Gavallér;Krisztina,Ursu;Ádám,Bálint;Péter,Malik		National Food Chain Safety Office Veterinary Diagnostic Directorate Laboratory for Molecular Biology		2020-04-14		2021-01-13	2021-01-13
EPI_ISL_739692	EPI1839309|NSK_3-29_2020_HA	A/chicken/Russia_Novosibirsk region/3-29/2020	H5N8	Europe / Russian Federation / Novosibirsk Oblast / Novosibirsk region	Chicken	Ivan Sobolev (Research Institute of Experimental and Clinical Medicine)	WHO National Influenza Centre Russian Federation		Sobolev, I.; Sharshov, K.; Dubovitskiy, N.; Alekseev, A.; Leonov, S.; Irza, V.; Fadeev, A.; Danilenko, D.; Komissarov, A.; Shestopalov, A.		Research Institute of Experimental and Clinical Medicine		2020-09-20		2020-12-29	2020-12-29
EPI_ISL_739691	EPI1839301|NSK_3-15_2020_HA	A/chicken/Russia_Novosibirsk region/3-15/2020	H5N8	Europe / Russian Federation / Novosibirsk region	Chicken	Ivan Sobolev (Research Institute of Experimental and Clinical Medicine)	WHO National Influenza Centre Russian Federation		Sobolev, I.; Sharshov, K.; Dubovitskiy, N.; Alekseev, A.; Leonov, S.; Irza, V.; Fadeev, A.; Danilenko, D.; Komissarov, A.; Shestopalov, A.		Research Institute of Experimental and Clinical Medicine		2020-09-20		2020-12-29	2020-12-29
EPI_ISL_739690	EPI1839293|NSK_3-1_2020_HA	A/chicken/Russia_Novosibirsk region/3-1/2020	H5N8	Europe / Russian Federation / Novosibirsk region	Chicken	Ivan Sobolev (Research Institute of Experimental and Clinical Medicine)	WHO National Influenza Centre Russian Federation		Sobolev, I.; Sharshov, K.; Dubovitskiy, N.; Alekseev, A.; Leonov, S.; Irza, V.; Fadeev, A.; Danilenko, D.; Komissarov, A.; Shestopalov, A.		Research Institute of Experimental and Clinical Medicine		2020-09-20		2020-12-29	2020-12-29
EPI_ISL_739689	EPI1839285|NSK_1910-2_2020_HA	A/chicken/Russia_Novosibirsk region/1910-2/2020	H5N8	Europe / Russian Federation / Novosibirsk region	Chicken	Ivan Sobolev (Research Institute of Experimental and Clinical Medicine)	WHO National Influenza Centre Russian Federation		Sobolev, I.; Sharshov, K.; Dubovitskiy, N.; Alekseev, A.; Leonov, S.; Irza, V.; Fadeev, A.; Danilenko, D.; Komissarov, A.; Shestopalov, A.		Research Institute of Experimental and Clinical Medicine		2020-09-22		2020-12-29	2020-12-29
EPI_ISL_739688	EPI1839277|NSK_1910-1_2020_HA	A/chicken/Russia_Novosibirsk region/1910-1/2020	H5N8	Europe / Russian Federation / Novosibirsk region	Chicken	Ivan Sobolev (Research Institute of Experimental and Clinical Medicine)	WHO National Influenza Centre Russian Federation		Sobolev, I.; Sharshov, K.; Dubovitskiy, N.; Alekseev, A.; Leonov, S.; Irza, V.; Fadeev, A.; Danilenko, D.; Komissarov, A.; Shestopalov, A.		Research Institute of Experimental and Clinical Medicine		2020-09-22		2020-12-29	2020-12-29
EPI_ISL_739687	EPI1839269|KZ_Kn6_2020_HA	A/chicken/Kazakhstan/Kn-6/2020	H5N8	Asia / Kazakhstan / North Kazakhstan	Chicken	Ivan Sobolev (Research Institute of Experimental and Clinical Medicine)	WHO National Influenza Centre Russian Federation		Sobolev, I.; Sharshov, K.; Dubovitskiy, N.; Alekseev, A.; Leonov, S.; Irza, V.; Fadeev, A.; Danilenko, D.; Komissarov, A.; Shestopalov, A.		Research Institute of Experimental and Clinical Medicine		2020-09-18		2020-12-29	2020-12-29
EPI_ISL_739686	EPI1839261|KZ_Kn3_2020_HA	A/chicken/Kazakhstan/Kn-3/2020	H5N8	Asia / Kazakhstan / North Kazakhstan	Chicken	Ivan Sobolev (Research Institute of Experimental and Clinical Medicine)	WHO National Influenza Centre Russian Federation		Sobolev, I.; Sharshov, K.; Dubovitskiy, N.; Alekseev, A.; Leonov, S.; Irza, V.; Fadeev, A.; Danilenko, D.; Komissarov, A.; Shestopalov, A.		Research Institute of Experimental and Clinical Medicine		2020-09-18		2020-12-29	2020-12-29
EPI_ISL_681286	EPI1815033|A/chicken/Kagawa/11C/2020(ha)	A/chicken/Kagawa/11C/2020	H5N8	Asia / Japan / Kagawa	Chicken	Takehiko Saito (National Institute of Animal Health)	National Institute of Animal Health				National Institute of Animal Health		2020-11-04		2020-12-08	2020-12-08
EPI_ISL_623074	EPI1811628|A/chicken/Iraq/1/2020	A/chicken/Iraq/1/2020	H5N8	Asia / Iraq / Muhafazat Ninawa	Chicken	Elliot Whittard (Animal and Plant Health Agency (APHA) / Virology Department)	Animal and Plant Health Agency (APHA)				Central Veterinary Labs		2020-05-12		2020-11-06	2020-11-06
EPI_ISL_615070	EPI1811606|A/domestic_chicken/Kazakhstan/1-261_1-20-B/2020	A/domestic_chicken/Kazakhstan/1-261_1-20-B/2020	H5N8	Asia / Kazakhstan / Kostanay	Chicken	Elliot Whittard (Animal and Plant Health Agency (APHA) / Virology Department)	Animal and Plant Health Agency (APHA)				National Veterinary Reference Center		2020-09-22		2020-11-05	2020-11-05
EPI_ISL_603233	EPI1807331|HA_20/9	A/chicken/Bulgaria/380-1_20VIR3542-1/2020	H5N8	Europe / Bulgaria / Oblast Plovdiv / Asenograd	Chicken	Bianca Zecchin (Istituto Zooprofilattico Sperimentale Delle Venezie)	Istituto Zooprofilattico Sperimentale Delle Venezie	20VIR3542-1	Zecchin, B.; Fusaro, A.; Milani, A.; Schivo, A.; Salviato, A.; Zamperin, G.; Monne, I.; Terregino, C.		Istituto Zooprofilattico Sperimentale delle Venezie, EU/OIE/Reference Laboratory and FAO Reference Centre for AI and ND	380-1	2020-06-03		2020-10-30	2020-10-30
EPI_ISL_603232	EPI1807323|HA_20/8	A/chicken/Bulgaria/221_20VIR1725-1/2020	H5N2	Europe / Bulgaria / Oblast Plovdiv / Manole	Chicken	Bianca Zecchin (Istituto Zooprofilattico Sperimentale Delle Venezie)	Istituto Zooprofilattico Sperimentale Delle Venezie	20VIR1725-1	Zecchin, B.; Fusaro, A.; Milani, A.; Schivo, A.; Salviato, A.; Zamperin, G.; Monne, I.; Terregino, C.		Istituto Zooprofilattico Sperimentale delle Venezie, EU/OIE/Reference Laboratory and FAO Reference Centre for AI and ND	221	2020-03-11		2020-10-30	2020-10-30
EPI_ISL_603231	EPI1807315|HA_20/6	A/chicken/Bulgaria/201_20VIR1723-1/2020	H5N2	Europe / Bulgaria / Oblast Plovdiv / Trilistnik	Chicken	Bianca Zecchin (Istituto Zooprofilattico Sperimentale Delle Venezie)	Istituto Zooprofilattico Sperimentale Delle Venezie	20VIR1723-1	Zecchin, B.; Fusaro, A.; Milani, A.; Schivo, A.; Salviato, A.; Zamperin, G.; Monne, I.; Terregino, C.		Istituto Zooprofilattico Sperimentale delle Venezie, EU/OIE/Reference Laboratory and FAO Reference Centre for AI and ND	201	2020-03-02		2020-10-30	2020-10-30
EPI_ISL_525459	EPI1800163|A/laying_hen/Poland/312/2020(H5N8)_HA	A/laying_hen/Poland/312/2020	H5N8	Europe / Poland	Chicken	Edyta Świętoń (National Veterinary Research Institut Poland, PIWet-PIB)	National Veterinary Research Institut Poland, PIWet-PIB		Swieton, E.; Smietanka, K.		National Veterinary Research Institut Poland, PIWet-PIB		2020-03-05		2020-08-29	2020-08-29
EPI_ISL_525446	EPI1800066|A/laying_hen/Poland/095/2020(H5N8)_HA	A/laying_hen/Poland/095/2020	H5N8	Europe / Poland	Chicken	Edyta Świętoń (National Veterinary Research Institut Poland, PIWet-PIB)	National Veterinary Research Institut Poland, PIWet-PIB		Swieton, E.; Smietanka, K.		National Veterinary Research Institut Poland, PIWet-PIB		2020-01-27		2020-08-29	2020-08-29
EPI_ISL_525444	EPI1800050|A/chicken/Poland/054/2020(H5N8)_HA	A/chicken/Poland/054/2020	H5N8	Europe / Poland	Chicken	Edyta Świętoń (National Veterinary Research Institut Poland, PIWet-PIB)	National Veterinary Research Institut Poland, PIWet-PIB		Swieton, E.; Smietanka, K.		National Veterinary Research Institut Poland, PIWet-PIB		2020-01-17		2020-08-29	2020-08-29
EPI_ISL_503969	EPI1780073|A/chicken/Bulgaria/77_20VIR1727/2020	A/chicken/Bulgaria/77_20VIR1727/2020	H5N2	Europe / Bulgaria	Chicken				Goujgoulova,G.; Slavcheva,I.; Zecchin,B.; Zamperin,G.; Pastori,A.; Schivo,A.; Fusaro,A.; Terregino,C.				2020-02-21			2020-04-02
EPI_ISL_503968	EPI1780072|A/chicken/Bulgaria/217_20VIR1724-1/2020	A/chicken/Bulgaria/217_20VIR1724-1/2020	H5N8	Europe / Bulgaria	Chicken				Goujgoulova,G.; Slavcheva,I.; Zecchin,B.; Zamperin,G.; Pastori,A.; Schivo,A.; Fusaro,A.; Terregino,C.				2020-03-09			2020-04-02
EPI_ISL_410291	EPI1691237|A/chicken/Germany-BW/AI00049/2020	A/chicken/Germany-BW/AI00049/2020	H5N8	Europe / Germany / Baden-Wuerttemberg / Regierungsbezirk Karlsruhe / Hohenlohekreis	Chicken	Jacqueline King (Friedrich-Loeffler-Institut)	Friedrich-Loeffler-Institut				CVUA Karlsruhe		2020-02-06		2020-02-13	2020-02-13
EPI_ISL_5588106	EPI1923252|A/chicken/Netherlands/21037233-001/2021	A/chicken/Netherlands/21037233-001/2021	H5N1	Europe / Netherlands / Provincie Noord-Holland	Gallus gallus	Rene Heutink (Wageningen Bioveterinary Research)	Wageningen Bioveterinary Research	21037233-001	Beerens, Nancy; Harders, Frank; Pritz-Verschuren, Sylvia; Roose, Marit; Germeraad, Evelien; Engelsma, Marc; Heutink, Rene		Wageningen Bioveterinary Research		2021-10-22		2021-10-27	2021-10-27
EPI_ISL_5588100	EPI1923244|A/chicken/Netherlands/21037287-006010/2021	A/chicken/Netherlands/21037287-006010/2021	H5N1	Europe / Netherlands / Provincie Flevoland / Gemeente Zeewolde	Gallus gallus	Rene Heutink (Wageningen Bioveterinary Research)	Wageningen Bioveterinary Research	21037287-006-010	Beerens, Nancy; Harders, Frank; Pritz-Verschuren, Sylvia; Roose, Marit; Germeraad, Evelien; Engelsma, Marc; Heutink, Rene		Wageningen Bioveterinary Research		2021-10-25		2021-10-27	2021-10-27
EPI_ISL_2402938	EPI1868472|10405/21 HA	A/chicken/Czech Republic/10405/2021	H5N8	Europe / Czech Republic / Stredocesky Kraj / Okres Mlada Boleslav	Gallus gallus	Alexander Nagy (State Veterinary Institute Prague)	State Veterinary Institute Prague		Nagy,A;Cernikova,L;Stara,M		State Veterinary Institute Prague		2021-05-17		2021-06-04	2021-06-04
EPI_ISL_2402937	EPI1868464|10251/21-2 HA	A/chicken/Czech Republic/10251-2/2021	H5N8	Europe / Czech Republic / Stredocesky Kraj / Okres Melnik / Chorusice	Gallus gallus	Alexander Nagy (State Veterinary Institute Prague)	State Veterinary Institute Prague		Nagy,A;Cernikova,L;Stara,M		State Veterinary Institute Prague		2021-05-31		2021-06-04	2021-06-04
EPI_ISL_2402936	EPI1868456|10251/21-1 HA	A/chicken/Czech Republic/10251-1/2021	H5N8	Europe / Czech Republic / Stredocesky Kraj / Okres Melnik / Chorusice	Gallus gallus	Alexander Nagy (State Veterinary Institute Prague)	State Veterinary Institute Prague		Nagy,A;Cernikova,L;Stara,M		State Veterinary Institute Prague		2021-05-16		2021-06-04	2021-06-04
EPI_ISL_2194543	EPI1859911|A/chicken/Czech Republic/6151/2021	A/chicken/Czech Republic/6151/2021	H5N8	Europe / Czech Republic / Kralovehradecky Kraj / Okres Hradec Kralove / Kosicky	Gallus gallus	Alexander Nagy (State Veterinary Institute Prague)	State Veterinary Institute Prague		Nagy,A;Cernikova,L;Stara,M		State Veterinary Institute Prague		2021-03-29		2021-05-21	2021-05-21
EPI_ISL_1941582	EPI1859593|7100-21_H5	A/chicken/Czech Republic/7100/2021	H5N8	Europe / Czech Republic / Jihocesky Kraj / Okres Strakonice / Vodnany	Gallus gallus	Alexander Nagy (State Veterinary Institute Prague)	State Veterinary Institute Prague		Nagy,A;Cernikova,L;Stara,M		State Veterinary Institute Prague		2021-04-08		2021-05-21	2021-05-07
EPI_ISL_1941578	EPI1859561|7681_21-10_H5	A/chicken/Czech Republic/7681-10/2021	H5N8	Europe / Czech Republic / Kralovehradecky Kraj / Okres Hradec Kralove / Klamos	Gallus gallus	Alexander Nagy (State Veterinary Institute Prague)	State Veterinary Institute Prague		Nagy,A;Cernikova,L;Stara,M		State Veterinary Institute Prague		2021-04-18		2021-05-21	2021-05-07
EPI_ISL_1941542	EPI1859553|7681_21-3_H5	A/chicken/Czech Republic/7681-3/2021	H5N8	Europe / Czech Republic / Kralovehradecky Kraj / Okres Hradec Kralove / Klamos	Gallus gallus	Alexander Nagy (State Veterinary Institute Prague)	State Veterinary Institute Prague		Nagy,A;Cernikova,L;Stara,M		State Veterinary Institute Prague		2021-04-18		2021-05-21	2021-05-07
EPI_ISL_1697200	EPI1858548|6542_21_2_H5	A/chicken/Czech Republic/6542-2/2021	H5N8	Europe / Czech Republic / Hlavni mesto Praha / Okres Praha / Trebotov; GPS: 49.6993983N, 14.2870908E	Gallus gallus	Alexander Nagy (State Veterinary Institute Prague)	State Veterinary Institute Prague		Nagy,A;Cernikova,L;Stara,M		State Veterinary Institute Prague		2021-04-03		2021-04-23	2021-04-23
EPI_ISL_1697194	EPI1858500|4980-21_H5	A/chicken/Czech Republic/4980/2021	H5N8	Europe / Czech Republic / Zlinsky Kraj / Okres Uherske Hradiste / Osvetimany	Gallus gallus	Alexander Nagy (State Veterinary Institute Prague)	State Veterinary Institute Prague		Nagy,A;Cernikova,L;Stara,M		State Veterinary Institute Prague		2021-03-12		2021-04-23	2021-04-23
EPI_ISL_1697191	EPI1858476|6527_21_H5	A/chicken/Czech Republic/6527/2021	H5N8	Europe / Czech Republic / Kralovehradecky Kraj / Okres Hradec Kralove / Dobrenice	Gallus gallus	Alexander Nagy (State Veterinary Institute Prague)	State Veterinary Institute Prague		Nagy,A;Cernikova,L;Stara,M		State Veterinary Institute Prague		2021-04-01		2021-04-23	2021-04-23
EPI_ISL_1697189	EPI1858460|6532_21_2_H5	A/chicken/Czech Republic/6532-2/2021	H5N8	Europe / Czech Republic / Morovskoslezsky Kraj / Okres Bruntal / Zator	Gallus gallus	Alexander Nagy (State Veterinary Institute Prague)	State Veterinary Institute Prague		Nagy,A;Cernikova,L;Stara,M		State Veterinary Institute Prague	pooled organ suspension	2021-04-01		2021-04-23	2021-04-23
EPI_ISL_1697188	EPI1858452|6532_21_1_H5	A/chicken/Czech Republic/6532-1/2021	H5N8	Europe / Czech Republic / Morovskoslezsky Kraj / Okres Bruntal / Zator	Gallus gallus	Alexander Nagy (State Veterinary Institute Prague)	State Veterinary Institute Prague		Nagy,A;Cernikova,L;Stara,M		State Veterinary Institute Prague		2021-04-01		2021-04-23	2021-04-23
EPI_ISL_1697187	EPI1858444|6542_21_1_H5	A/chicken/Czech Republic/6542-1/2021	H5N8	Europe / Czech Republic / Hlavni mesto Praha / Okres Praha / Trebotov; GPS: 49.6993983N, 14.2870908E	Gallus gallus	Alexander Nagy (State Veterinary Institute Prague)	State Veterinary Institute Prague		Nagy,A;Cernikova,L;Stara,M		State Veterinary Institute Prague		2021-04-03		2021-04-23	2021-04-23
EPI_ISL_1697186	EPI1858436|6653_21_6_H5	A/chicken/Czech Republic/6653-6/2021	H5N8	Europe / Czech Republic / Kralovehradecky Kraj / Okres Hradec Kralove / Stary Bydzov	Gallus gallus	Alexander Nagy (State Veterinary Institute Prague)	State Veterinary Institute Prague		Nagy,A;Cernikova,L;Stara,M		State Veterinary Institute Prague		2021-04-06		2021-04-23	2021-04-23
EPI_ISL_1697185	EPI1858428|6653_21_4_H5	A/chicken/Czech Republic/6653-4/2021	H5N8	Europe / Czech Republic / Kralovehradecky Kraj / Okres Hradec Kralove / Stary Bydzov	Gallus gallus	Alexander Nagy (State Veterinary Institute Prague)	State Veterinary Institute Prague		Nagy,A;Cernikova,L;Stara,M		State Veterinary Institute Prague		2021-04-06		2021-04-23	2021-04-23
EPI_ISL_1697184	EPI1858420|6654_21_H5	A/chicken/Czech Republic/6654/2021	H5N8	Europe / Czech Republic / Plzensky Kraj / Okres Tacov / Bor; GPS: 49.7115939N, 12.7751636E	Gallus gallus	Alexander Nagy (State Veterinary Institute Prague)	State Veterinary Institute Prague		Nagy,A;Cernikova,L;Stara,M		State Veterinary Institute Prague		2021-04-06		2021-04-23	2021-04-23
EPI_ISL_1697183	EPI1858412|6684_21_H5	A/chicken/Czech Republic/6684/2021	H5N8	Europe / Czech Republic / Ustecky Kraj / Okres Most / Polerady	Gallus gallus	Alexander Nagy (State Veterinary Institute Prague)	State Veterinary Institute Prague		Nagy,A;Cernikova,L;Stara,M		State Veterinary Institute Prague		2021-04-06		2021-04-23	2021-04-23
EPI_ISL_1399241	EPI1854323|4526-21_H5	A/chicken/Czech Republic/4526/2021	H5N8	Europe / Czech Republic / Morovskoslezsky Kraj / Okres Opava / Vyhon, Velke Hostice; GPS: N 49°55.89045', E 17°58.67035'	Gallus gallus	Alexander Nagy (State Veterinary Institute Prague)	State Veterinary Institute Prague		Nagy,A;Cernikova,L;Stara,M		State Veterinary Institute Prague	organs	2021-03-06		2021-03-30	2021-03-30
EPI_ISL_1399236	EPI1854283|4756-21_H5	A/chicken/Czech Republic/4756/2021	H5N8	Europe / Czech Republic / Stredocesky Kraj / Okres Pribram / Pocaply, Breznice	Gallus gallus	Alexander Nagy (State Veterinary Institute Prague)	State Veterinary Institute Prague		Nagy,A;Cernikova,L;Stara,M		State Veterinary Institute Prague	organs	2021-03-10		2021-03-30	2021-03-30
EPI_ISL_1399235	EPI1854275|4527-21_H5	A/chicken/Czech Republic/4527-1/2021	H5N8	Europe / Czech Republic / Stredocesky Kraj / Okres Mlada Boleslav / Brezno	Gallus gallus	Alexander Nagy (State Veterinary Institute Prague)	State Veterinary Institute Prague		Nagy,A;Cernikova,L;Stara,M		State Veterinary Institute Prague	organs	2021-03-06		2021-03-30	2021-03-30
EPI_ISL_1399234	EPI1854267|4092-21_2_H5	A/chicken/Czech Republic/4092-2/2021	H5N8	Europe / Czech Republic / Plzensky Kraj / Okres Klatovy / Hnevnice; GPS: N 49°44.08495', E 13°6.00505'	Gallus gallus	Alexander Nagy (State Veterinary Institute Prague)	State Veterinary Institute Prague		Nagy,A;Cernikova,L;Stara,M		State Veterinary Institute Prague	organs	2021-02-27		2021-03-30	2021-03-30
EPI_ISL_1399233	EPI1854259|4092-21_1_H5	A/chicken/Czech Republic/4092-1/2021	H5N8	Europe / Czech Republic / Plzensky Kraj / Okres Klatovy / Hnevnice; GPS: N 49°44.08495', E 13°6.00505'	Gallus gallus	Alexander Nagy (State Veterinary Institute Prague)	State Veterinary Institute Prague		Nagy,A;Cernikova,L;Stara,M		State Veterinary Institute Prague	organs	2021-02-27		2021-03-30	2021-03-30
EPI_ISL_1399232	EPI1854251|3893-21_H5	A/chicken/Czech Republic/3893/2021	H5N8	Europe / Czech Republic / Jihocesky Kraj / Okres Strakonice / Rojice	Gallus gallus	Alexander Nagy (State Veterinary Institute Prague)	State Veterinary Institute Prague		Nagy,A;Cernikova,L;Stara,M		State Veterinary Institute Prague	organs	2021-02-25		2021-03-30	2021-03-30
EPI_ISL_1399231	EPI1854243|3531-21_H5	A/chicken/Czech Republic/3531-1/2021	H5N8	Europe / Czech Republic / Vysocina Kraj / Okres Pelhrimov / Horni Cerekev; GPS: N 49°19.49288', E 15°19.76120'	Gallus gallus	Alexander Nagy (State Veterinary Institute Prague)	State Veterinary Institute Prague		Nagy,A;Cernikova,L;Stara,M		State Veterinary Institute Prague	organs	2021-02-18		2021-03-30	2021-03-30
EPI_ISL_1185026	EPI1850047|A/chicken/Astrakhan/2171-1/2020	A/chicken/Astrakhan/2171-1/2020	H5N8	Europe / Russian Federation / Astrakhan Oblast	Gallus gallus	Nikolay Zinyakov (Federal Centre for Animal Health (ARRIAH) / OIE Regional Reference Laboratory)	Federal Centre for Animal Health (ARRIAH)		N., Zinyakov; P., Zhestkov; A., Andriyasov; A., Kozlov; E., Ovchinnikova; Z., Nikonova; V., Sosipatorova; L., Scherbakova; D., Andreychuk; I., Chvala		Federal Centre for Animal Health (ARRIAH) OIE Regional Reference Laboratory		2020-12-07		2021-03-09	2021-03-09
EPI_ISL_1058021	EPI1847756|A/chicken/Czech Republic/3099-1/2021	A/chicken/Czech Republic/3099-1/2021	H5N8	Europe / Czech Republic / Plzensky Kraj / Okres Plzen-Mesto / Bzi	Gallus gallus	Alexander Nagy (State Veterinary Institute Prague)	State Veterinary Institute Prague		Nagy,A; Cernikova,L; Stara,M		State Veterinary Institute Prague	3099-21_R41-NB14	2021-02-12		2021-02-23	2021-02-23
EPI_ISL_711055	EPI1838673|A/chicken/Netherlands/20019879-001005/2020	A/chicken/Netherlands/20019879-001005/2020	H5N1	Europe / Netherlands / Provincie Friesland / Achtkarspelen	Gallus gallus	Rene Heutink (Wageningen Bioveterinary Research)	Wageningen Bioveterinary Research	20019879-001-005	Beerens, Nancy; Harders, Frank; Pritz-Verschuren, Sylvia; Roose, Marit; Germeraad, Evelien; Engelsma, Marc; Bossers, Alex; Heutink, Rene		Wageningen Bioveterinary Research		2020-12-14		2020-12-21	2020-12-18
EPI_ISL_667810	EPI1814719|A/chicken/France/20P016448/2020	A/chicken/France/20P016448/2020	H5N8	Europe / France / Corsica / Departement de la Haute-Corse	Gallus gallus	Francois-Xavier Briand (ANSES Agence Nationale De Securite Sanitaire De L’alimentation / Laboratoire de Ploufragan-Plouzané)	ANSES Agence Nationale De Securite Sanitaire De L’alimentation				Anses (Ploufragan-Plouzané)		2020-11-10		2020-12-04	2020-12-02
EPI_ISL_641395	EPI1813085|A/chicken/Netherlands/20017694-004/2020	A/chicken/Netherlands/20017694-004/2020	H5N8	Europe / Netherlands / Provincie Noord-Holland / Gemeente Purmerend	Gallus gallus	Rene Heutink (Wageningen Bioveterinary Research)	Wageningen Bioveterinary Research	20017694-004	Beerens, Nancy; Harders, Frank; Verschuren-Pritz, Sylvia; Roose, Marit; Germeraad, Evelien; Engelsma, Marc; Bossers, Alex; Heutink, Rene		Wageningen Bioveterinary Research		2020-11-11		2020-11-18	2020-11-18
EPI_ISL_641394	EPI1813077|A/chicken/Netherlands/20017639-001/2020	A/chicken/Netherlands/20017639-001/2020	H5N8	Europe / Netherlands / Provincie Friesland / Wons	Gallus gallus	Rene Heutink (Wageningen Bioveterinary Research)	Wageningen Bioveterinary Research	20017639-001	Beerens, Nancy; Harders, Frank; Verschuren-Pritz, Sylvia; Roose, Marit; Germeraad, Evelien; Engelsma, Marc; Bossers, Alex; Heutink, Rene		Wageningen Bioveterinary Research		2020-11-10		2020-11-18	2020-11-18
EPI_ISL_641377	EPI1812965|A/chicken/Netherlands/20016978-001/2020	A/chicken/Netherlands/20016978-001/2020	H5N8	Europe / Netherlands / Provincie Noord-Holland / Edam-Volendam	Gallus gallus	Rene Heutink (Wageningen Bioveterinary Research)	Wageningen Bioveterinary Research	20016978-001	Beerens, Nancy; Harders, Frank; Verschuren-Pritz, Sylvia; Roose, Marit; Germeraad, Evelien; Engelsma, Marc; Bossers, Alex; Heutink, Rene		Wageningen Bioveterinary Research		2020-11-02		2020-11-18	2020-11-18
EPI_ISL_7987336	EPI1947295|A/duck/Italy/21VIR8024-4/2021_H5N3_HA	A/duck/Italy/21VIR8024-4/2021	H5N3	Europe / Italy	Duck	Adelaide Milani (Istituto Zooprofilattico Sperimentale Delle Venezie)	Istituto Zooprofilattico Sperimentale Delle Venezie		Milani, A.; Fusaro, A.; Schivo, A.; Salviato, A.; Palumbo, E.;Zecchin, B.; Giussani, E.; Pastori, A.; Monne, I.; Terregino, C.		Istituto Zooprofilattico Sperimentale Delle Venezie		2021-09-23		2022-01-10	2021-12-23
EPI_ISL_7987335	EPI1947287|A/duck/Italy/21VIR8024-3/2021_H5N3_HA	A/duck/Italy/21VIR8024-3/2021	H5N3	Europe / Italy	Duck	Adelaide Milani (Istituto Zooprofilattico Sperimentale Delle Venezie)	Istituto Zooprofilattico Sperimentale Delle Venezie		Milani, A.; Fusaro, A.; Schivo, A.; Salviato, A.; Palumbo, E.;Zecchin, B.; Giussani, E.; Pastori, A.; Monne, I.; Terregino, C.		Istituto Zooprofilattico Sperimentale Delle Venezie		2021-09-23		2022-01-10	2021-12-23
EPI_ISL_7987334	EPI1947279|A/duck/Italy/21VIR8024-1/2021_H5N3_HA	A/duck/Italy/21VIR8024-1/2021	H5N3	Europe / Italy	Duck	Adelaide Milani (Istituto Zooprofilattico Sperimentale Delle Venezie)	Istituto Zooprofilattico Sperimentale Delle Venezie		Milani, A.; Fusaro, A.; Schivo, A.; Salviato, A.; Palumbo, E.;Zecchin, B.; Giussani, E.; Pastori, A.; Monne, I.; Terregino, C.		Istituto Zooprofilattico Sperimentale Delle Venezie		2021-09-23		2022-01-10	2021-12-23
EPI_ISL_7975818	EPI1946720|A/duck/Italy/21VIR8022-1/2021	A/duck/Italy/21VIR8022-1/2021	H5N3	Europe / Italy / Lombardy	Duck	Adelaide Milani (Istituto Zooprofilattico Sperimentale Delle Venezie)	Istituto Zooprofilattico Sperimentale Delle Venezie		Milani, A.; Fusaro, A.; Schivo, A.; Salviato, A.; Palumbo, E.;Zecchin, B.; Giussani, E.; Pastori, A.; Monne, I.; Terregino, C.		Istituto Zooprofilattico Sperimentale della Lombardia e dell'Emilia Romagna		2021-09-23		2021-12-22	2021-12-22
EPI_ISL_7733584	EPI1944248|21VIR10447_HA	A/duck/Italy/21VIR10447/2021	H5N1	Europe / Italy / BS	Duck	Bianca Zecchin (Istituto Zooprofilattico Sperimentale Delle Venezie)	Istituto Zooprofilattico Sperimentale Delle Venezie		Zecchin, B.; Fusaro, A.; Schivo, A.; Salviato, A.; Palumbo, E.; Milani, A.; Giussani, E.; Pastori, A.; Monne, I.; Terregino, C.		Istituto Zooprofilattico Speriment. Lombardia, Emilia Ro. IZSLER		2021-12-01		2021-12-16	2021-12-16
EPI_ISL_6816050	EPI1933027|A/Duck/Egypt/BEH2/2020	A/Duck/Egypt/BEH2/2020	H5N8	Africa / Egypt	Duck				Khalil,H.S.; Abd El-Hamid,H.S.; Ellakany,H.F.; Elbestawy,A.R.; Mohamed,A.S.A.				2020-01-15			2021-11-05
EPI_ISL_5865629	EPI1924302|A/garganey/Georgia/DT-22770/2020	A/garganey/Georgia/DT-22770/2020	H5N8	Asia / Georgia	Duck	Nicola Lewis (Royal Veterinary College)	Royal Veterinary College		Fouchier, R.A.M.; Vuong, O.; Scheuer, R.D.; Lopes, S.; Lewis, N.S.		Erasmus Medical Center		2020-10-16		2021-11-03	2021-11-02
EPI_ISL_5863929	EPI1924278|A/garganey/Georgia/DT-22572/2020	A/garganey/Georgia/DT-22572/2020	H5N8	Asia / Georgia	Duck	Nicola Lewis (Royal Veterinary College)	Royal Veterinary College		Fouchier, R.A.M.; Vuong, O.; Scheuer, R.D.; Lopes, S.; Lewis, N.S.		Erasmus Medical Center		2020-10-12		2021-11-02	2021-11-02
EPI_ISL_5323347	EPI1921688|A/duck/Czech Republic/18520-2/2021 H5	A/duck/Czech Republic/18520-2/2021	H5N1	Europe / Czech Republic / Stredocesky Kraj / Okres Pribram / Trhove Dusniky; Zip Code:26101	Duck	Alexander Nagy (State Veterinary Institute Prague)	State Veterinary Institute Prague		Alexander,Nagy; Lenka,Cernikova; Martina,Stara		State Veterinary Institute Prague		2021-09-27		2021-10-19	2021-10-19
EPI_ISL_5260445	EPI1921454|12.4	A/duck/Hebei/S1070/2021	H5N8	Asia / China / Hebei	Duck	Pengfei Cui (Harbin Veterinary Research Institute (CAAS) / Ministry of Agriculture)	Harbin Veterinary Research Institute (CAAS)		Pengfei Cui, Guohua Deng, Hualan Chen		Harbin Veterinary Research Institute (CAAS)		2021-04-27		2021-10-18	2021-10-18
EPI_ISL_5260444	EPI1921446|11.4	A/duck/Jiangxi/S10252/2021	H5N8	Asia / China / Jiangxi	Duck	Pengfei Cui (Harbin Veterinary Research Institute (CAAS) / Ministry of Agriculture)	Harbin Veterinary Research Institute (CAAS)		Pengfei Cui, Guohua Deng, Hualan Chen		Harbin Veterinary Research Institute (CAAS)		2021-03-09		2021-10-18	2021-10-18
EPI_ISL_5260435	EPI1921438|10.4	A/duck/Henan/S1381/2021	H5N8	Asia / China / Henan	Duck	Pengfei Cui (Harbin Veterinary Research Institute (CAAS) / Ministry of Agriculture)	Harbin Veterinary Research Institute (CAAS)		Pengfei Cui, Guohua Deng, Hualan Chen		Harbin Veterinary Research Institute (CAAS)		2021-04-22		2021-10-18	2021-10-18
EPI_ISL_5260426	EPI1921430|9.4	A/duck/Guangxi/S21194/2021	H5N8	Asia / China / Guangxi	Duck	Pengfei Cui (Harbin Veterinary Research Institute (CAAS) / Ministry of Agriculture)	Harbin Veterinary Research Institute (CAAS)		Pengfei Cui, Guohua Deng, Hualan Chen		Harbin Veterinary Research Institute (CAAS)		2021-05-10		2021-10-18	2021-10-18
EPI_ISL_5260422	EPI1921422|8.4	A/duck/Guangxi/S11043/2021	H5N8	Asia / China / Guangxi	Duck	Pengfei Cui (Harbin Veterinary Research Institute (CAAS) / Ministry of Agriculture)	Harbin Veterinary Research Institute (CAAS)		Pengfei Cui, Guohua Deng, Hualan Chen		Harbin Veterinary Research Institute (CAAS)		2021-02-01		2021-10-18	2021-10-18
EPI_ISL_5260421	EPI1921414|7.4	A/duck/Guangxi/S10263/2021	H5N8	Asia / China / Guangxi	Duck	Pengfei Cui (Harbin Veterinary Research Institute (CAAS) / Ministry of Agriculture)	Harbin Veterinary Research Institute (CAAS)		Pengfei Cui, Guohua Deng, Hualan Chen		Harbin Veterinary Research Institute (CAAS)		2021-02-01		2021-10-18	2021-10-18
EPI_ISL_5260420	EPI1921406|6.4	A/duck/Guangxi/S10099/2021	H5N8	Asia / China / Guangxi	Duck	Pengfei Cui (Harbin Veterinary Research Institute (CAAS) / Ministry of Agriculture)	Harbin Veterinary Research Institute (CAAS)		Pengfei Cui, Guohua Deng, Hualan Chen		Harbin Veterinary Research Institute (CAAS)		2021-02-01		2021-10-18	2021-10-18
EPI_ISL_5260419	EPI1921398|5.4	A/duck/Guangdong/S1269/2021	H5N8	Asia / China / Guangdong	Duck	Pengfei Cui (Harbin Veterinary Research Institute (CAAS) / Ministry of Agriculture)	Harbin Veterinary Research Institute (CAAS)		Pengfei Cui, Guohua Deng, Hualan Chen		Harbin Veterinary Research Institute (CAAS)		2021-03-02		2021-10-18	2021-10-18
EPI_ISL_5234816	EPI1921366|3030952502_ZZYV1B43_v1_4	A/duck/Laos/NL-2175412/2021	H5N6	Asia / Lao, People's Democratic Republic	Duck	Yunho Jang (Centers for Disease Control and Prevention / WHO Collaborating Center for Surveillance, Epidemiology and Control of Influenza, Influenza Division)	Centers for Disease Control and Prevention	3030952502	Phommachanh, P.; Theppangna, W.; Khanthamaly, V		NAHC	NL-2175412	2021-03-17		2021-10-18	2021-10-16
EPI_ISL_5234724	EPI1921360|3030952501_ZZYV1B42_v1_4	A/duck/Laos/NL-2175411/2021	H5N6	Asia / Lao, People's Democratic Republic	Duck	Yunho Jang (Centers for Disease Control and Prevention / WHO Collaborating Center for Surveillance, Epidemiology and Control of Influenza, Influenza Division)	Centers for Disease Control and Prevention	3030952501	Phommachanh, P.; Theppangna, W.; Khanthamaly, V		NAHC	NL-2175411	2021-03-17		2021-10-18	2021-10-16
EPI_ISL_5234711	EPI1921354|3030952500_ZZYV1B41_v1_4	A/duck/Laos/NL-2175410/2021	H5N6	Asia / Lao, People's Democratic Republic	Duck	Yunho Jang (Centers for Disease Control and Prevention / WHO Collaborating Center for Surveillance, Epidemiology and Control of Influenza, Influenza Division)	Centers for Disease Control and Prevention	3030952500	Phommachanh, P.; Theppangna, W.; Khanthamaly, V		NAHC	NL-2175410	2021-03-17		2021-10-18	2021-10-16
EPI_ISL_3128527	EPI1883892|A/duck/Kosovo/107_21VIR5162-17/2021_HA	A/duck/Kosovo/107_21VIR5162-17/2021	H5N8	Europe / Kosovo / Kacanik	Duck	Bianca Zecchin (Istituto Zooprofilattico Sperimentale Delle Venezie)	Istituto Zooprofilattico Sperimentale Delle Venezie		Uka, K.; Cana, A.; Merovci, X.; Krstevski, K.; Zecchin, B.; Fusaro, A.; Giussani, E.; Schivo, A.; Salviato, A.; Palumbo, E.; Monne, I.; Terregino, C.		Istituto Zooprofilattico Sperimentale delle Venezie, EU/OIE/Reference Laboratory and FAO Reference Centre for AI and ND		2021-06-02		2021-07-29	2021-07-29
EPI_ISL_3102077	EPI1883589|A/duck/Poland/H514_21RS1385-18/2021_HA	A/duck/Poland/H514_21RS1385-18/2021	H5N8	Europe / Poland / Pomorskie	Duck	Bianca Zecchin (Istituto Zooprofilattico Sperimentale Delle Venezie)	Istituto Zooprofilattico Sperimentale Delle Venezie		Smietanka, K.; Swieton, E.; Zecchin, B.; Fusaro, A.; Milani, A.; Schivo, A.; Salviato, A.; Giussani, E.; Monne, I.; Terregino, C.		Istituto Zooprofilattico Sperimentale delle Venezie, EU/OIE/Reference Laboratory and FAO Reference Centre for AI and ND		2021-04-07		2021-07-28	2021-07-28
EPI_ISL_3102076	EPI1883581|A/duck/Poland/H515_21RS1385-17/2021_HA	A/duck/Poland/H515_21RS1385-17/2021	H5N8	Europe / Poland / Lodzkie	Duck	Bianca Zecchin (Istituto Zooprofilattico Sperimentale Delle Venezie)	Istituto Zooprofilattico Sperimentale Delle Venezie		Smietanka, K.; Swieton, E.; Zecchin, B.; Fusaro, A.; Milani, A.; Schivo, A.; Salviato, A.; Giussani, E.; Monne, I.; Terregino, C.		Istituto Zooprofilattico Sperimentale delle Venezie, EU/OIE/Reference Laboratory and FAO Reference Centre for AI and ND		2021-04-07		2021-07-28	2021-07-28
EPI_ISL_3102064	EPI1883485|A/duck/Poland/H1029_21RS1385-5/2021_HA	A/duck/Poland/H1029_21RS1385-5/2021	H5N8	Europe / Poland / Wielkopolskie	Duck	Bianca Zecchin (Istituto Zooprofilattico Sperimentale Delle Venezie)	Istituto Zooprofilattico Sperimentale Delle Venezie		Smietanka, K.; Swieton, E.; Zecchin, B.; Fusaro, A.; Milani, A.; Schivo, A.; Salviato, A.; Giussani, E.; Monne, I.; Terregino, C.		Istituto Zooprofilattico Sperimentale delle Venezie, EU/OIE/Reference Laboratory and FAO Reference Centre for AI and ND		2021-05-01		2021-07-28	2021-07-28
EPI_ISL_3102061	EPI1883461|A/duck/Poland/H542_21RS1385-2/2021_HA	A/duck/Poland/H542_21RS1385-2/2021	H5N8	Europe / Poland / Wielkopolskie	Duck	Bianca Zecchin (Istituto Zooprofilattico Sperimentale Delle Venezie)	Istituto Zooprofilattico Sperimentale Delle Venezie		Smietanka, K.; Swieton, E.; Zecchin, B.; Fusaro, A.; Milani, A.; Schivo, A.; Salviato, A.; Giussani, E.; Monne, I.; Terregino, C.		Istituto Zooprofilattico Sperimentale delle Venezie, EU/OIE/Reference Laboratory and FAO Reference Centre for AI and ND		2021-04-09		2021-07-28	2021-07-28
EPI_ISL_3102060	EPI1883453|A/duck/Poland/H160_21RS1385-1/2021_HA	A/duck/Poland/H160_21RS1385-1/2021	H5N8	Europe / Poland / Wielkopolskie	Duck	Bianca Zecchin (Istituto Zooprofilattico Sperimentale Delle Venezie)	Istituto Zooprofilattico Sperimentale Delle Venezie		Smietanka, K.; Swieton, E.; Zecchin, B.; Fusaro, A.; Milani, A.; Schivo, A.; Salviato, A.; Giussani, E.; Monne, I.; Terregino, C.		Istituto Zooprofilattico Sperimentale delle Venezie, EU/OIE/Reference Laboratory and FAO Reference Centre for AI and ND		2021-03-05		2021-07-28	2021-07-28
EPI_ISL_2234816	EPI1860103|A/duck/Romania/10205-t4_21VIR2593-3/2021_HA	A/duck/Romania/10205-t4_21VIR2593-3/2021	H5N8	Europe / Romania	Duck	Bianca Zecchin (Istituto Zooprofilattico Sperimentale Delle Venezie)	Istituto Zooprofilattico Sperimentale Delle Venezie		Onita, I.; Neicut, A.; Raluca, B.; Razvan, M.; Florica, B.; Zecchin, B.; Fusaro, A.; Giussani, E.; Schivo, A.; Salviato, A.; Monne, I.; Terregino, C.		Istituto Zooprofilattico Sperimentale delle Venezie, EU/OIE/Reference Laboratory and FAO Reference Centre for AI and ND		2021-01-13		2021-05-24	2021-05-24
EPI_ISL_2234815	EPI1860095|A/duck/Romania/10202_21VIR2593-31/2021_HA	A/duck/Romania/10202_21VIR2593-31/2021	H5N8	Europe / Romania	Duck	Bianca Zecchin (Istituto Zooprofilattico Sperimentale Delle Venezie)	Istituto Zooprofilattico Sperimentale Delle Venezie		Onita, I.; Neicut, A.; Raluca, B.; Razvan, M.; Florica, B.; Zecchin, B.; Fusaro, A.; Giussani, E.; Schivo, A.; Salviato, A.; Monne, I.; Terregino, C.		Istituto Zooprofilattico Sperimentale delle Venezie, EU/OIE/Reference Laboratory and FAO Reference Centre for AI and ND		2021-01-13		2021-05-24	2021-05-24
EPI_ISL_1665256	EPI1858244|HA_A/muscovy_duck/Slovakia/Pah1_21VIR1086-1/2021	A/muscovy_duck/Slovakia/Pah1_21VIR1086-1/2021	H5N8	Europe / Slovakia / Kosice	Duck	Bianca Zecchin (Istituto Zooprofilattico Sperimentale Delle Venezie)	Istituto Zooprofilattico Sperimentale Delle Venezie		Dirb?kov?, Z.; Tin?k, M.; Zecchin, B.; Fusaro, A.; Pastori, A.; Schivo, A.; Salviato, A.; Monne, I.; Terregino, C.		Istituto Zooprofilattico Sperimentale delle Venezie, EU/OIE/Reference Laboratory and FAO Reference Centre for AI and ND		2021-01-08		2021-04-21	2021-04-21
EPI_ISL_1665254	EPI1858228|HA_A/duck/Romania/10206_21VIR849-4/2021	A/duck/Romania/10206_21VIR849-4/2021	H5N8	Europe / Romania / Judetul Ilfov	Duck	Bianca Zecchin (Istituto Zooprofilattico Sperimentale Delle Venezie)	Istituto Zooprofilattico Sperimentale Delle Venezie		Onita, I.; Neicut, A.; Raluca, B.; Razvan, M.; Florica, B.; Zecchin, B.; Fusaro, A.; Pastori, A.; Schivo, A.; Salviato, A.; Monne, I.; Terregino, C.		Istituto Zooprofilattico Sperimentale delle Venezie, EU/OIE/Reference Laboratory and FAO Reference Centre for AI and ND		2021-01-13		2021-04-21	2021-04-21
EPI_ISL_1665252	EPI1858220|HA_A/duck/Italy/21VIR1293-15/2021	A/duck/Italy/21VIR1293-15/2021	H5N8	Europe / Italy / Padova	Duck	Bianca Zecchin (Istituto Zooprofilattico Sperimentale Delle Venezie)	Istituto Zooprofilattico Sperimentale Delle Venezie		Zecchin, B.; Fusaro, A.; Pastori, A.; Schivo, A.; Salviato, A.; Monne, I.; Terregino, C.		Istituto Zooprofilattico Sperimentale delle Venezie, EU/OIE/Reference Laboratory and FAO Reference Centre for AI and ND		2021-02-23		2021-04-21	2021-04-21
EPI_ISL_1123353	EPI1848870|A/duck/England/046311/2020_|H5N8|_2020/12/27_HA	A/duck/England/046311/2020	H5N8	Europe / United Kingdom / Norfolk	Duck	Elliot Whittard (Animal and Plant Health Agency (APHA) / Virology Department)	Animal and Plant Health Agency (APHA)				Animal and Plant Health Agency (APHA)		2020-12-26		2021-03-03	2021-03-03
EPI_ISL_977599	EPI1844109|A/duck/Northern China/LSP/2020(H5N8)	A/duck/Northern China/LSP/2020(H5N8)	H5N8	Asia / China / Shandong Province	Duck	Jiahao Zhang (South China Agricultural University / College of Veterinary Medicine)	South China Agricultural University		Zhang, Jiahao		South China Agricultural University Veterinary Medicine College		2020-12-21		2021-02-11	2021-02-11
EPI_ISL_977595	EPI1844099|A/duck/Southwestern China/B1904/2020(H5N8)	A/duck/Southwestern China/B1904/2020(H5N8)	H5N8	Asia / China / Sichuan Province	Duck	Jiahao Zhang (South China Agricultural University / College of Veterinary Medicine)	South China Agricultural University		Zhang, Jiahao		South China Agricultural University Veterinary Medicine College		2020-12-31		2021-02-11	2021-02-11
EPI_ISL_977582	EPI1844095|A/duck/Northern China/ZGL/2020(H5N8)	A/duck/Northern China/ZGL/2020(H5N8)	H5N8	Asia / China / Shandong Province	Duck	Jiahao Zhang (South China Agricultural University / College of Veterinary Medicine)	South China Agricultural University		Zhang, Jiahao		South China Agricultural University Veterinary Medicine College		2020-12-29		2021-02-11	2021-02-11
EPI_ISL_833579	EPI1841956| A/Duck/Hungary/18414/2020	A/Duck/Hungary/18414/2020	H5N8	Europe / Hungary / Csongrad megye	Duck	Katalin Szentpáli-Gavallér (National Food Chain Safety Office, Hungary / Virology)	National Food Chain Safety Office, Hungary	18414/2020	Katalin,Szentpáli-Gavallér;Krisztina,Ursu;Ádám,Bálint;Péter,Malik		National Food Chain Safety Office Veterinary Diagnostic Directorate Laboratory for Molecular Biology		2020-04-14		2021-01-18	2021-01-18
EPI_ISL_808250	EPI1841496| A/Duck/Hungary/18358/2020	A/Duck/Hungary/18358/2020	H5N8	Europe / Hungary / Bacs-Kiskun	Duck	Katalin Szentpáli-Gavallér (National Food Chain Safety Office, Hungary / Virology)	National Food Chain Safety Office, Hungary	18358/2020	Katalin,Szentpáli-Gavallér;Krisztina,Ursu;Ádám,Bálint;Péter,Malik		National Food Chain Safety Office Veterinary Diagnostic Directorate Laboratory for Molecular Biology		2020-04-11		2021-01-13	2021-01-13
EPI_ISL_804047	EPI1841467| A/Duck/Hungary/17957/2020	A/Duck/Hungary/17957/2020	H5N8	Europe / Hungary / Csongrad megye	Duck	Katalin Szentpáli-Gavallér (National Food Chain Safety Office, Hungary / Virology)	National Food Chain Safety Office, Hungary	17957/2020	Katalin,Szentpáli-Gavallér;Krisztina,Ursu;Ádám,Bálint;Péter,Malik		National Food Chain Safety Office Veterinary Diagnostic Directorate Laboratory for Molecular Biology		2020-04-09		2021-01-12	2021-01-12
EPI_ISL_804045	EPI1841462| A/Duck/Hungary/17806/2020	A/Duck/Hungary/17806/2020	H5N8	Europe / Hungary / Bacs-Kiskun	Duck	Katalin Szentpáli-Gavallér (National Food Chain Safety Office, Hungary / Virology)	National Food Chain Safety Office, Hungary	17806/2020	Katalin,Szentpáli-Gavallér;Krisztina,Ursu;Ádám,Bálint;Péter,Malik		National Food Chain Safety Office Veterinary Diagnostic Directorate Laboratory for Molecular Biology		2020-04-08		2021-01-12	2021-01-12
EPI_ISL_804043	EPI1841451| A/Mallard_duck/Hungary/17319/2020	A/Mallard_duck/Hungary/17319/2020	H5N8	Europe / Hungary / Bacs-Kiskun	Duck	Katalin Szentpáli-Gavallér (National Food Chain Safety Office, Hungary / Virology)	National Food Chain Safety Office, Hungary	17319/2020	Katalin,Szentpáli-Gavallér;Krisztina,Ursu;Ádám,Bálint;Péter,Malik		National Food Chain Safety Office Veterinary Diagnostic Directorate Laboratory for Molecular Biology		2020-04-07		2021-01-12	2021-01-12
EPI_ISL_637098	EPI1812533|A/duck/Chelyabinsk/1207-1/2020	A/duck/Chelyabinsk/1207-1/2020	H5N8	Europe / Russian Federation / Chelyabinsk Oblast	Duck	Nikolay Zinyakov (Federal Centre for Animal Health (ARRIAH) / OIE Regional Reference Laboratory)	Federal Centre for Animal Health (ARRIAH)		N., Zinyakov; P., Akshalova; P., Zhestkov; A., Kozlov; A., Andriyasov; E., Ovchinnikova; Z., Nikonova; V., Sosipatorova; L., Scherbakova; D., Andreychuk; I., Chvala		Federal Centre for Animal Health (ARRIAH) OIE Regional Reference Laboratory		2020-07-31		2020-11-16	2020-11-16
EPI_ISL_615072	EPI1811611|A/domestic_duck/Kazakhstan/1-274-20-B/2020	A/domestic_duck/Kazakhstan/1-274-20-B/2020	H5N8	Asia / Kazakhstan / Kostanay	Duck	Elliot Whittard (Animal and Plant Health Agency (APHA) / Virology Department)	Animal and Plant Health Agency (APHA)				National Veterinary Reference Center		2020-09-25		2020-11-05	2020-11-05
EPI_ISL_603235	EPI1807347|HA_20/5	A/mule_duck/Bulgaria/147_20VIR1721-1/2020	H5N8	Europe / Bulgaria / Oblast Plovdiv / Bolyarino	Duck	Bianca Zecchin (Istituto Zooprofilattico Sperimentale Delle Venezie)	Istituto Zooprofilattico Sperimentale Delle Venezie	20VIR1721-1	Zecchin, B.; Fusaro, A.; Milani, A.; Schivo, A.; Salviato, A.; Zamperin, G.; Monne, I.; Terregino, C.		Istituto Zooprofilattico Sperimentale delle Venezie, EU/OIE/Reference Laboratory and FAO Reference Centre for AI and ND	147	2020-02-21		2020-10-30	2020-10-30
EPI_ISL_603234	EPI1807339|HA_20/1	A/mule_duck/Bulgaria/50-506_20VIR1414-1/2020	H5N2	Europe / Bulgaria / Oblast Plovdiv / Obshtina Rakovski	Duck	Bianca Zecchin (Istituto Zooprofilattico Sperimentale Delle Venezie)	Istituto Zooprofilattico Sperimentale Delle Venezie	20VIR1414-1	Zecchin, B.; Fusaro, A.; Milani, A.; Schivo, A.; Salviato, A.; Zamperin, G.; Monne, I.; Terregino, C.		Istituto Zooprofilattico Sperimentale delle Venezie, EU/OIE/Reference Laboratory and FAO Reference Centre for AI and ND	50-506	2020-02-11		2020-10-30	2020-10-30
EPI_ISL_603230	EPI1807307|HA_20/2	A/duck/Bulgaria/78-4t_20VIR1416-3/2020	H5N8	Europe / Bulgaria / Oblast Plovdiv / Padarsko	Duck	Bianca Zecchin (Istituto Zooprofilattico Sperimentale Delle Venezie)	Istituto Zooprofilattico Sperimentale Delle Venezie	20VIR1416-3	Zecchin, B.; Fusaro, A.; Milani, A.; Schivo, A.; Salviato, A.; Zamperin, G.; Monne, I.; Terregino, C.		Istituto Zooprofilattico Sperimentale delle Venezie, EU/OIE/Reference Laboratory and FAO Reference Centre for AI and ND	78-4t	2020-02-21		2020-10-30	2020-10-30
EPI_ISL_525465	EPI1800207|A/domestic_duck/Poland/271/2020(H5N8)_HA	A/domestic_duck/Poland/271/2020	H5N8	Europe / Poland	Duck	Edyta Świętoń (National Veterinary Research Institut Poland, PIWet-PIB)	National Veterinary Research Institut Poland, PIWet-PIB		Swieton, E.; Smietanka, K.		National Veterinary Research Institut Poland, PIWet-PIB		2020-02-29		2020-08-29	2020-08-29
EPI_ISL_525464	EPI1800196|A/domestic_duck/Poland/263/2020(H5N8)_HA	A/domestic_duck/Poland/263/2020	H5N8	Europe / Poland	Duck	Edyta Świętoń (National Veterinary Research Institut Poland, PIWet-PIB)	National Veterinary Research Institut Poland, PIWet-PIB		Swieton, E.; Smietanka, K.		National Veterinary Research Institut Poland, PIWet-PIB		2020-02-26		2020-08-29	2020-08-29
EPI_ISL_525463	EPI1800188|A/domestic_duck/Poland/285/2020(H5N8)_HA	A/domestic_duck/Poland/285/2020	H5N8	Europe / Poland	Duck	Edyta Świętoń (National Veterinary Research Institut Poland, PIWet-PIB)	National Veterinary Research Institut Poland, PIWet-PIB		Swieton, E.; Smietanka, K.		National Veterinary Research Institut Poland, PIWet-PIB		2020-03-03		2020-08-29	2020-08-29
EPI_ISL_525455	EPI1800138|A/domestic_duck/Poland/237/2020(H5N8)_HA	A/domestic_duck/Poland/237/2020	H5N8	Europe / Poland	Duck	Edyta Świętoń (National Veterinary Research Institut Poland, PIWet-PIB)	National Veterinary Research Institut Poland, PIWet-PIB		Swieton, E.; Smietanka, K.		National Veterinary Research Institut Poland, PIWet-PIB		2020-02-24		2020-08-29	2020-08-29
EPI_ISL_525454	EPI1800130|A/domestic_duck/Poland/230/2020(H5N8)_HA	A/domestic_duck/Poland/230/2020	H5N8	Europe / Poland	Duck	Edyta Świętoń (National Veterinary Research Institut Poland, PIWet-PIB)	National Veterinary Research Institut Poland, PIWet-PIB		Swieton, E.; Smietanka, K.		National Veterinary Research Institut Poland, PIWet-PIB		2020-02-22		2020-08-29	2020-08-29
EPI_ISL_525453	EPI1800122|A/domestic_duck/Poland/229/2020(H5N8)_HA	A/domestic_duck/Poland/229/2020	H5N8	Europe / Poland	Duck	Edyta Świętoń (National Veterinary Research Institut Poland, PIWet-PIB)	National Veterinary Research Institut Poland, PIWet-PIB		Swieton, E.; Smietanka, K.		National Veterinary Research Institut Poland, PIWet-PIB		2020-02-22		2020-08-29	2020-08-29
EPI_ISL_525452	EPI1800114|A/domestic_duck/Poland/223/2020(H5N8)_HA	A/domestic_duck/Poland/223/2020	H5N8	Europe / Poland	Duck	Edyta Świętoń (National Veterinary Research Institut Poland, PIWet-PIB)	National Veterinary Research Institut Poland, PIWet-PIB		Swieton, E.; Smietanka, K.		National Veterinary Research Institut Poland, PIWet-PIB		2020-02-21		2020-08-29	2020-08-29
EPI_ISL_525451	EPI1800106|A/domestic_duck/Poland/222/2020(H5N8)_HA	A/domestic_duck/Poland/222/2020	H5N8	Europe / Poland	Duck	Edyta Świętoń (National Veterinary Research Institut Poland, PIWet-PIB)	National Veterinary Research Institut Poland, PIWet-PIB		Swieton, E.; Smietanka, K.		National Veterinary Research Institut Poland, PIWet-PIB		2020-02-21		2020-08-29	2020-08-29
EPI_ISL_525450	EPI1800098|A/domestic_duck/Poland/221/2020(H5N8)_HA	A/domestic_duck/Poland/221/2020	H5N8	Europe / Poland	Duck	Edyta Świętoń (National Veterinary Research Institut Poland, PIWet-PIB)	National Veterinary Research Institut Poland, PIWet-PIB		Swieton, E.; Smietanka, K.		National Veterinary Research Institut Poland, PIWet-PIB		2020-02-20		2020-08-29	2020-08-29
EPI_ISL_525449	EPI1800090|A/domestic_duck/Poland/219/2020(H5N8)_HA	A/domestic_duck/Poland/219/2020	H5N8	Europe / Poland	Duck	Edyta Świętoń (National Veterinary Research Institut Poland, PIWet-PIB)	National Veterinary Research Institut Poland, PIWet-PIB		Swieton, E.; Smietanka, K.		National Veterinary Research Institut Poland, PIWet-PIB		2020-02-20		2020-08-29	2020-08-29
EPI_ISL_525443	EPI1800042|A/domestic_goose/Poland/028/2020(H5N8)_HA	A/domestic_goose/Poland/028/2020	H5N8	Europe / Poland	Duck	Edyta Świętoń (National Veterinary Research Institut Poland, PIWet-PIB)	National Veterinary Research Institut Poland, PIWet-PIB		Swieton, E.; Smietanka, K.		National Veterinary Research Institut Poland, PIWet-PIB		2020-01-12		2020-08-29	2020-08-29
EPI_ISL_419239	EPI1721424|A/duck/Hungary/1565_20VIR749-2/2020	A/duck/Hungary/1565_20VIR749-2/2020	H5N8	Europe / Hungary	Duck	Ambra Pastori (Istituto Zooprofilattico Sperimentale Delle Venezie)	Istituto Zooprofilattico Sperimentale Delle Venezie	1565_20VIR749-2	Bálint,Ádám;Malik,Péter;Ursu,Krisztina;Bianca,Zecchin;Gianpiero,Zamperin;Ambra,Pastori;Annalisa,Salviato;Alice,Fusaro;Calogero,Terregino		National Food Chain Safety Office Veterinary Diagnostic Directorate Laboratory for Molecular Biology	1565	2020-01-10		2020-04-02	2020-04-01
EPI_ISL_1941580	EPI1859577|6653_21-15_H5	A/duck/Czech Republic/6653-15/2021	H5N8	Europe / Czech Republic / Kralovehradecky Kraj / Okres Hradec Kralove / Stary Bydzov	Anas platyrhynchos	Alexander Nagy (State Veterinary Institute Prague)	State Veterinary Institute Prague		Nagy,A;Cernikova,L;Stara,M		State Veterinary Institute Prague		2021-04-06		2021-05-21	2021-05-07
EPI_ISL_1941579	EPI1859569|6653_21-5_H5	A/duck/Czech Republic/6653-5/2021	H5N8	Europe / Czech Republic / Kralovehradecky Kraj / Okres Hradec Kralove / Stary Bydzov	Anas platyrhynchos	Alexander Nagy (State Veterinary Institute Prague)	State Veterinary Institute Prague		Nagy,A;Cernikova,L;Stara,M		State Veterinary Institute Prague		2021-04-06		2021-05-21	2021-05-07
EPI_ISL_1697199	EPI1858540|5360-21_2_H5	A/duck/Czech Republic/5360-2/2021	H5N8	Europe / Czech Republic / Kralovehradecky Kraj / Okres Hradec Kralove / Dobrenice	Anas platyrhynchos	Alexander Nagy (State Veterinary Institute Prague)	State Veterinary Institute Prague		Nagy,A;Cernikova,L;Stara,M		State Veterinary Institute Prague		2021-03-18		2021-04-23	2021-04-23
EPI_ISL_1697198	EPI1858532|5360-21_1_H5	A/duck/Czech Republic/5360-1/2021	H5N8	Europe / Czech Republic / Kralovehradecky Kraj / Okres Hradec Kralove / Dobrenice	Anas platyrhynchos	Alexander Nagy (State Veterinary Institute Prague)	State Veterinary Institute Prague		Nagy,A;Cernikova,L;Stara,M		State Veterinary Institute Prague	pooled organ suspension	2021-03-18		2021-04-23	2021-04-23
EPI_ISL_1697196	EPI1858516|5448-21_H5	A/duck/Czech Republic/5448/2021	H5N8	Europe / Czech Republic / Stredocesky Kraj / Okres Nymburk / Vinice u Mestce Kralove	Anas platyrhynchos	Alexander Nagy (State Veterinary Institute Prague)	State Veterinary Institute Prague		Nagy,A;Cernikova,L;Stara,M		State Veterinary Institute Prague		2021-03-19		2021-04-23	2021-04-23
EPI_ISL_1697195	EPI1858508|5466-21_H5	A/duck/Czech Republic/5466/2021	H5N8	Europe / Czech Republic / Pardubicky kraj / Okres Pardubice / Vapno; GPS: 50.1074822N, 15.5273825E	Anas platyrhynchos	Alexander Nagy (State Veterinary Institute Prague)	State Veterinary Institute Prague		Nagy,A;Cernikova,L;Stara,M		State Veterinary Institute Prague		2021-03-19		2021-04-23	2021-04-23
EPI_ISL_1697193	EPI1858492|5792-21_19_H5	A/duck/Czech Republic/5792-19/2021	H5N8	Europe / Czech Republic / Kralovehradecky Kraj / Okres Hradec Kralove / Lukova	Anas platyrhynchos	Alexander Nagy (State Veterinary Institute Prague)	State Veterinary Institute Prague		Nagy,A;Cernikova,L;Stara,M		State Veterinary Institute Prague		2021-03-24		2021-04-23	2021-04-23
EPI_ISL_1697192	EPI1858484|5792-21_13_H5	A/duck/Czech Republic/5792-13/2021	H5N8	Europe / Czech Republic / Kralovehradecky Kraj / Okres Hradec Kralove / Lukova	Anas platyrhynchos	Alexander Nagy (State Veterinary Institute Prague)	State Veterinary Institute Prague		Nagy,A;Cernikova,L;Stara,M		State Veterinary Institute Prague		2021-03-24		2021-04-23	2021-04-23
EPI_ISL_4071728	EPI1903319|A/duck/Bangladesh/43119/2020	A/duck/Bangladesh/43119/2020	H5N6	Asia / Bangladesh	Anas sp.				Barman,S.; Turner,J.C.; Hasan,M.; Akhtar,S.; Franks,J.; El-Shesheny,R.; Walker,D.; Seiler,P.; Mukherjee,N.; Kercher,L.; McKenzie,P.; Feeroz,M.; Webby,R.J.				2020-01-27	passage_history:E1		2021-01-12
EPI_ISL_4071726	EPI1903302|A/duck/Bangladesh/43411/2020	A/duck/Bangladesh/43411/2020	H5N1	Asia / Bangladesh	Anas sp.				Barman,S.; Turner,J.C.; Hasan,M.; Akhtar,S.; Franks,J.; El-Shesheny,R.; Walker,D.; Seiler,P.; Mukherjee,N.; Kercher,L.; McKenzie,P.; Feeroz,M.; Webby,R.J.				2020-02-19	passage_history:E1		2021-01-12
EPI_ISL_4071723	EPI1903285|A/duck/Bangladesh/43122/2020	A/duck/Bangladesh/43122/2020	H5N6	Asia / Bangladesh	Anas sp.				Barman,S.; Turner,J.C.; Hasan,M.; Akhtar,S.; Franks,J.; El-Shesheny,R.; Walker,D.; Seiler,P.; Mukherjee,N.; Kercher,L.; McKenzie,P.; Feeroz,M.; Webby,R.J.				2020-01-27	passage_history:E1		2021-01-12
EPI_ISL_4071641	EPI1903223|A/duck/Bangladesh/43129/2020	A/duck/Bangladesh/43129/2020	H5N6	Asia / Bangladesh	Anas sp.				Barman,S.; Turner,J.C.; Hasan,M.; Akhtar,S.; Franks,J.; El-Shesheny,R.; Walker,D.; Seiler,P.; Mukherjee,N.; Kercher,L.; McKenzie,P.; Feeroz,M.; Webby,R.J.				2020-01-27	passage_history:E1		2021-01-12
EPI_ISL_4071638	EPI1903206|A/duck/Bangladesh/43099/2020	A/duck/Bangladesh/43099/2020	H5N6	Asia / Bangladesh	Anas sp.				Barman,S.; Turner,J.C.; Hasan,M.; Akhtar,S.; Franks,J.; El-Shesheny,R.; Walker,D.; Seiler,P.; Mukherjee,N.; Kercher,L.; McKenzie,P.; Feeroz,M.; Webby,R.J.				2020-01-27	passage_history:E1		2021-01-12
EPI_ISL_4071635	EPI1903181|A/duck/Bangladesh/43120/2020	A/duck/Bangladesh/43120/2020	H5N6	Asia / Bangladesh	Anas sp.				Barman,S.; Turner,J.C.; Hasan,M.; Akhtar,S.; Franks,J.; El-Shesheny,R.; Walker,D.; Seiler,P.; Mukherjee,N.; Kercher,L.; McKenzie,P.; Feeroz,M.; Webby,R.J.				2020-01-27	passage_history:E1		2021-01-12
EPI_ISL_4071634	EPI1903173|A/duck/Bangladesh/43082/2020	A/duck/Bangladesh/43082/2020	H5N6	Asia / Bangladesh	Anas sp.				Barman,S.; Turner,J.C.; Hasan,M.; Akhtar,S.; Franks,J.; El-Shesheny,R.; Walker,D.; Seiler,P.; Mukherjee,N.; Kercher,L.; McKenzie,P.; Feeroz,M.; Webby,R.J.				2020-01-27			2021-01-12
EPI_ISL_4071631	EPI1903156|A/duck/Bangladesh/43128/2020	A/duck/Bangladesh/43128/2020	H5N6	Asia / Bangladesh	Anas sp.				Barman,S.; Turner,J.C.; Hasan,M.; Akhtar,S.; Franks,J.; El-Shesheny,R.; Walker,D.; Seiler,P.; Mukherjee,N.; Kercher,L.; McKenzie,P.; Feeroz,M.; Webby,R.J.				2020-01-27			2021-01-12
EPI_ISL_4071630	EPI1903148|A/duck/Bangladesh/43521/2020	A/duck/Bangladesh/43521/2020	H5N1	Asia / Bangladesh	Anas sp.				Barman,S.; Turner,J.C.; Hasan,M.; Akhtar,S.; Franks,J.; El-Shesheny,R.; Walker,D.; Seiler,P.; Mukherjee,N.; Kercher,L.; McKenzie,P.; Feeroz,M.; Webby,R.J.				2020-02-18	passage_history:E1		2021-01-12
EPI_ISL_4071615	EPI1903044|A/duck/Bangladesh/43123/2020	A/duck/Bangladesh/43123/2020	H5N6	Asia / Bangladesh	Anas sp.				Barman,S.; Turner,J.C.; Hasan,M.; Akhtar,S.; Franks,J.; El-Shesheny,R.; Walker,D.; Seiler,P.; Mukherjee,N.; Kercher,L.; McKenzie,P.; Feeroz,M.; Webby,R.J.				2020-01-27	passage_history:E1		2021-01-12
EPI_ISL_4071595	EPI1903035|A/duck/Bangladesh/43050/2020	A/duck/Bangladesh/43050/2020	H5N6	Asia / Bangladesh	Anas sp.				Barman,S.; Turner,J.C.; Hasan,M.; Akhtar,S.; Franks,J.; El-Shesheny,R.; Walker,D.; Seiler,P.; Mukherjee,N.; Kercher,L.; McKenzie,P.; Feeroz,M.; Webby,R.J.				2020-01-27	passage_history:E1		2021-01-12
EPI_ISL_4071515	EPI1902988|A/duck/Bangladesh/43127/2020	A/duck/Bangladesh/43127/2020	H5N6	Asia / Bangladesh	Anas sp.				Barman,S.; Turner,J.C.; Hasan,M.; Akhtar,S.; Franks,J.; El-Shesheny,R.; Walker,D.; Seiler,P.; Mukherjee,N.; Kercher,L.; McKenzie,P.; Feeroz,M.; Webby,R.J.				2020-01-27	passage_history:E1		2021-01-12
EPI_ISL_644138	EPI1813249|200828_61_H5N8_HA_Seg4	A/wild duck/Omsk/01111/2020	H5N8	Europe / Russian Federation / Omsk Oblast / Omsk	Anas sp.	Natalia Goncharova (State Research Center of Virology and Biotechnology (VECTOR) / Emerging Zoonotic Diseases and Influenza)	State Research Center of Virology and Biotechnology (VECTOR)		Natalia,Goncharova; Ivan,Susloparov; Natalia,Kolosova; Alexey,Danilenko; Juliya,Bulanovich; Vasiliy,Marchenko; Alexander,Ryzhikov		State Research Center of Virology and Biotechnology (VECTOR)		2020-08-17		2021-03-02	2020-11-18
EPI_ISL_3135926	EPI1883984|A/eagle/Hungary/8569/2021 (H5N5)	A/eagle/Hungary/8569/2021 (H5N5)	H5N5	Europe / Hungary / Somogy megye	Halietus albicilla	Katalin Szentpáli-Gavallér (National Food Chain Safety Office, Hungary / Virology)	National Food Chain Safety Office, Hungary	8569	Katalin,Szentpáli-Gavallér;Ádám,Bálint;Krisztina,Ursu;Péter,Malik		National Food Chain Safety Office Veterinary Diagnostic Directorate Laboratory for Molecular Biology		2021-03-08		2021-07-30	2021-07-30
EPI_ISL_2194014	EPI1859929|A/white-tailed eagle/Netherlands/21027616-001/2021	A/white-tailed eagle/Netherlands/21027616-001/2021	H5N1	Europe / Netherlands / Provincie Groningen / Noordlaren	Halietus albicilla	Rene Heutink (Wageningen Bioveterinary Research)	Wageningen Bioveterinary Research	21027616-001	Beerens, Nancy; Harders, Frank; Pritz-Verschuren, Sylvia; Roose, Marit; Germeraad, Evelien; Engelsma, Marc; Bossers, Alex; Heutink, Rene		Wageningen Bioveterinary Research		2021-04-23		2021-05-21	2021-05-21
EPI_ISL_7590312	EPI1942341|A/Branta_canadensis/Belgium/500/2021	A/Branta_canadensis/Belgium/500/2021	H5N8	Europe / Belgium / Province de Liege / Amay	Branta canadensis	Steven Van Borm (Sciensano, Department of Animal Infectious Diseases / Animal Infectious Diseases)	Sciensano, Department of Animal Infectious Diseases		Van Borm, Steven; Mathijs, Elisabeth; Roupie, Virginie; Lambrecht, Benedicte; Steensels, Mieke		Sciensano - Animal Infectious Diseases		2021-01-11		2021-12-13	2021-12-13
EPI_ISL_2081528	EPI1916427|A/seal/England/AVP-031141/2020	A/seal/England/AVP-031141/2020	H5N8	Europe / United Kingdom / Norfolk	Seal	Elliot Whittard (Animal and Plant Health Agency (APHA) / Virology Department)	Animal and Plant Health Agency (APHA)				Animal and Plant Health Agency (APHA)		2020-12-08		2021-09-15	2021-05-13
EPI_ISL_4071616	EPI1903054|A/Ferruginous duck/Bangladesh/42380/2020	A/Ferruginous duck/Bangladesh/42380/2020	H5N6	Asia / Bangladesh	Aythya nyroca				Barman,S.; Turner,J.C.; Hasan,M.; Akhtar,S.; Franks,J.; El-Shesheny,R.; Walker,D.; Seiler,P.; Mukherjee,N.; Kercher,L.; McKenzie,P.; Feeroz,M.; Webby,R.J.				2020-01-19	passage_history:E1		2021-01-12
EPI_ISL_8377056	EPI1949874|A/pelican/France/21P013720/2021	A/pelican/France/21P013720/2021	H5N1	Europe / France / Languedoc-Roussillon / Departement de l'Aude	Wild bird	Francois-Xavier Briand (ANSES Agence Nationale De Securite Sanitaire De L’alimentation / Laboratoire de Ploufragan-Plouzané)	ANSES Agence Nationale De Securite Sanitaire De L’alimentation				Anses (Ploufragan-Plouzané)		2021-12-15		2022-01-05	2022-01-05
EPI_ISL_7778780	EPI1945577|21VIR7634-5_HA	A/common_eider/Norway/FU474_21VIR7634-5/2021	H5N8	Europe / Norway	Wild bird	Bianca Zecchin (Istituto Zooprofilattico Sperimentale Delle Venezie)	Istituto Zooprofilattico Sperimentale Delle Venezie		Gjerset, B.; Moldal, T.; Madslien, K.; Romo, G.; Zecchin, B.; Fusaro, A.; Schivo, A.; Salviato, A.; Palumbo, E.; Milani, A.; Giussani, E.; Pastori, A.; Monne, I.; Terregino, C.		Norwegian Veterinary Institute		2021-07-29		2021-12-17	2021-12-17
EPI_ISL_7778779	EPI1945570|21VIR7634-4_HA	A/common_eider/Norway/FU458_21VIR7634-4/2021	H5N8	Europe / Norway	Wild bird	Bianca Zecchin (Istituto Zooprofilattico Sperimentale Delle Venezie)	Istituto Zooprofilattico Sperimentale Delle Venezie		Gjerset, B.; Moldal, T.; Madslien, K.; Romo, G.; Zecchin, B.; Fusaro, A.; Schivo, A.; Salviato, A.; Palumbo, E.; Milani, A.; Giussani, E.; Pastori, A.; Monne, I.; Terregino, C.		Norwegian Veterinary Institute		2021-07-01		2021-12-17	2021-12-17
EPI_ISL_7778778	EPI1945562|21VIR7634-3_HA	A/common_eider/Norway/FU453_21VIR7634-3/2021	H5N8	Europe / Norway	Wild bird	Bianca Zecchin (Istituto Zooprofilattico Sperimentale Delle Venezie)	Istituto Zooprofilattico Sperimentale Delle Venezie		Gjerset, B.; Moldal, T.; Madslien, K.; Romo, G.; Zecchin, B.; Fusaro, A.; Schivo, A.; Salviato, A.; Palumbo, E.; Milani, A.; Giussani, E.; Pastori, A.; Monne, I.; Terregino, C.		Norwegian Veterinary Institute		2021-06-23		2021-12-17	2021-12-17
EPI_ISL_7778777	EPI1945554|21VIR7634-2_HA	A/mute_swan/Norway/FU452_21VIR7634-2/2021	H5N8	Europe / Norway	Wild bird	Bianca Zecchin (Istituto Zooprofilattico Sperimentale Delle Venezie)	Istituto Zooprofilattico Sperimentale Delle Venezie		Gjerset, B.; Moldal, T.; Madslien, K.; Romo, G.; Zecchin, B.; Fusaro, A.; Schivo, A.; Salviato, A.; Palumbo, E.; Milani, A.; Giussani, E.; Pastori, A.; Monne, I.; Terregino, C.		Norwegian Veterinary Institute		2021-06-21		2021-12-17	2021-12-17
EPI_ISL_7778776	EPI1945546|21VIR7634-1_HA	A/greylag_goose/Norway/V294_21VIR7634-1/2021	H5N8	Europe / Norway	Wild bird	Bianca Zecchin (Istituto Zooprofilattico Sperimentale Delle Venezie)	Istituto Zooprofilattico Sperimentale Delle Venezie		Gjerset, B.; Moldal, T.; Madslien, K.; Romo, G.; Zecchin, B.; Fusaro, A.; Schivo, A.; Salviato, A.; Palumbo, E.; Milani, A.; Giussani, E.; Pastori, A.; Monne, I.; Terregino, C.		Norwegian Veterinary Institute		2021-06-14		2021-12-17	2021-12-17
EPI_ISL_7778775	EPI1945538|21VIR7689-9_HA	A/barnacle_goose/Finland/6955_21VIR7689-9/2021	H5N1	Europe / Finland	Wild bird	Bianca Zecchin (Istituto Zooprofilattico Sperimentale Delle Venezie)	Istituto Zooprofilattico Sperimentale Delle Venezie		Tammiranta, N.; Kantala, T.; Laamanen, I.; Gadd, T.; Zecchin, B.; Fusaro, A.; Schivo, A.; Salviato, A.; Palumbo, E.; Milani, A.; Giussani, E.; Pastori, A.; Monne, I.; Terregino, C.		Finnish Food Authority		2021-06-01		2021-12-17	2021-12-17
EPI_ISL_7778774	EPI1945530|21VIR7689-7_HA	A/barnacle_goose/Finland//6378_21VIR7689-7/2021	H5N1	Europe / Finland	Wild bird	Bianca Zecchin (Istituto Zooprofilattico Sperimentale Delle Venezie)	Istituto Zooprofilattico Sperimentale Delle Venezie		Tammiranta, N.; Kantala, T.; Laamanen, I.; Gadd, T.; Zecchin, B.; Fusaro, A.; Schivo, A.; Salviato, A.; Palumbo, E.; Milani, A.; Giussani, E.; Pastori, A.; Monne, I.; Terregino, C.		Finnish Food Authority		2021-05-01		2021-12-17	2021-12-17
EPI_ISL_7778773	EPI1945522|21VIR7689-6_HA	A/barnacle_goose/Finland/6247_21VIR7689-6/2021	H5N1	Europe / Finland	Wild bird	Bianca Zecchin (Istituto Zooprofilattico Sperimentale Delle Venezie)	Istituto Zooprofilattico Sperimentale Delle Venezie		Tammiranta, N.; Kantala, T.; Laamanen, I.; Gadd, T.; Zecchin, B.; Fusaro, A.; Schivo, A.; Salviato, A.; Palumbo, E.; Milani, A.; Giussani, E.; Pastori, A.; Monne, I.; Terregino, C.		Finnish Food Authority		2021-05-01		2021-12-17	2021-12-17
EPI_ISL_7778772	EPI1945514|21VIR7689-5_HA	A/Northern_goshawk/Finland/4278_21VIR7689-5/2021	H5N8	Europe / Finland	Wild bird	Bianca Zecchin (Istituto Zooprofilattico Sperimentale Delle Venezie)	Istituto Zooprofilattico Sperimentale Delle Venezie		Tammiranta, N.; Kantala, T.; Laamanen, I.; Gadd, T.; Zecchin, B.; Fusaro, A.; Schivo, A.; Salviato, A.; Palumbo, E.; Milani, A.; Giussani, E.; Pastori, A.; Monne, I.; Terregino, C.		Finnish Food Authority		2021-04-01		2021-12-17	2021-12-17
EPI_ISL_7778770	EPI1945501|21VIR7689-2_HA	A/mute_swan/Finland/1325_21VIR7689-2/2021	H5N8	Europe / Finland	Wild bird	Bianca Zecchin (Istituto Zooprofilattico Sperimentale Delle Venezie)	Istituto Zooprofilattico Sperimentale Delle Venezie		Tammiranta, N.; Kantala, T.; Laamanen, I.; Gadd, T.; Zecchin, B.; Fusaro, A.; Schivo, A.; Salviato, A.; Palumbo, E.; Milani, A.; Giussani, E.; Pastori, A.; Monne, I.; Terregino, C.		Finnish Food Authority		2021-01-01		2021-12-17	2021-12-17
EPI_ISL_7778768	EPI1945485|21VIR7689-15_HA	A/Eurasian_eagle-owl/Finland/10617_21VIR7689-15/2021	H5N1	Europe / Finland	Wild bird	Bianca Zecchin (Istituto Zooprofilattico Sperimentale Delle Venezie)	Istituto Zooprofilattico Sperimentale Delle Venezie		Tammiranta, N.; Kantala, T.; Laamanen, I.; Gadd, T.; Zecchin, B.; Fusaro, A.; Schivo, A.; Salviato, A.; Palumbo, E.; Milani, A.; Giussani, E.; Pastori, A.; Monne, I.; Terregino, C.		Finnish Food Authority		2021-08-01		2021-12-17	2021-12-17
EPI_ISL_7778767	EPI1945477|21VIR7689-14_HA	A/whooper_swan/Finland/9906_21VIR7689-14/2021	H5N8	Europe / Finland	Wild bird	Bianca Zecchin (Istituto Zooprofilattico Sperimentale Delle Venezie)	Istituto Zooprofilattico Sperimentale Delle Venezie		Tammiranta, N.; Kantala, T.; Laamanen, I.; Gadd, T.; Zecchin, B.; Fusaro, A.; Schivo, A.; Salviato, A.; Palumbo, E.; Milani, A.; Giussani, E.; Pastori, A.; Monne, I.; Terregino, C.		Finnish Food Authority		2021-08-01		2021-12-17	2021-12-17
EPI_ISL_7778766	EPI1945469|21VIR7689-13_HA	A/European_herring_gull/Finland/9722_21VIR7689-13/2021	H5N1	Europe / Finland	Wild bird	Bianca Zecchin (Istituto Zooprofilattico Sperimentale Delle Venezie)	Istituto Zooprofilattico Sperimentale Delle Venezie		Tammiranta, N.; Kantala, T.; Laamanen, I.; Gadd, T.; Zecchin, B.; Fusaro, A.; Schivo, A.; Salviato, A.; Palumbo, E.; Milani, A.; Giussani, E.; Pastori, A.; Monne, I.; Terregino, C.		Finnish Food Authority		2021-08-01		2021-12-17	2021-12-17
EPI_ISL_7778765	EPI1945461|21VIR7689-12_HA	A/golden_eagle/Finland/9378_21VIR7689-12/2021	H5N1	Europe / Finland	Wild bird	Bianca Zecchin (Istituto Zooprofilattico Sperimentale Delle Venezie)	Istituto Zooprofilattico Sperimentale Delle Venezie		Tammiranta, N.; Kantala, T.; Laamanen, I.; Gadd, T.; Zecchin, B.; Fusaro, A.; Schivo, A.; Salviato, A.; Palumbo, E.; Milani, A.; Giussani, E.; Pastori, A.; Monne, I.; Terregino, C.		Finnish Food Authority		2021-07-01		2021-12-17	2021-12-17
EPI_ISL_7778764	EPI1945453|21VIR7689-11_HA	A/white-tailed_eagle/Finland/9257_21VIR7689-11/2021	H5N8	Europe / Finland	Wild bird	Bianca Zecchin (Istituto Zooprofilattico Sperimentale Delle Venezie)	Istituto Zooprofilattico Sperimentale Delle Venezie		Tammiranta, N.; Kantala, T.; Laamanen, I.; Gadd, T.; Zecchin, B.; Fusaro, A.; Schivo, A.; Salviato, A.; Palumbo, E.; Milani, A.; Giussani, E.; Pastori, A.; Monne, I.; Terregino, C.		Finnish Food Authority		2021-07-01		2021-12-17	2021-12-17
EPI_ISL_7778763	EPI1945445|21VIR7689-10_HA	A/white-tailed_eagle/Finland/6984_21VIR7689-10/2021	H5N1	Europe / Finland	Wild bird	Bianca Zecchin (Istituto Zooprofilattico Sperimentale Delle Venezie)	Istituto Zooprofilattico Sperimentale Delle Venezie		Tammiranta, N.; Kantala, T.; Laamanen, I.; Gadd, T.; Zecchin, B.; Fusaro, A.; Schivo, A.; Salviato, A.; Palumbo, E.; Milani, A.; Giussani, E.; Pastori, A.; Monne, I.; Terregino, C.		Finnish Food Authority		2021-06-01		2021-12-17	2021-12-17
EPI_ISL_7778761	EPI1945429|21VIR7512-5_HA	A/mute_swan/Estonia/TA2108545-1_21VIR7512-5/2021	H5N8	Europe / Estonia	Wild bird	Bianca Zecchin (Istituto Zooprofilattico Sperimentale Delle Venezie)	Istituto Zooprofilattico Sperimentale Delle Venezie		Nurmoja, I.; Vilem, A.; Juurik, T.; Zecchin, B.; Fusaro, A.; Schivo, A.; Salviato, A.; Palumbo, E.; Milani, A.; Giussani, E.; Pastori, A.; Monne, I.; Terregino, C.		Estonian Veterinary and Food Laboratory		2021-03-26		2021-12-17	2021-12-17
EPI_ISL_7778760	EPI1945421|21VIR7512-4_HA	A/mute_swan/Estonia/TA2106615_21VIR7512-4/2021	H5N8	Europe / Estonia	Wild bird	Bianca Zecchin (Istituto Zooprofilattico Sperimentale Delle Venezie)	Istituto Zooprofilattico Sperimentale Delle Venezie		Nurmoja, I.; Vilem, A.; Juurik, T.; Zecchin, B.; Fusaro, A.; Schivo, A.; Salviato, A.; Palumbo, E.; Milani, A.; Giussani, E.; Pastori, A.; Monne, I.; Terregino, C.		Estonian Veterinary and Food Laboratory		2021-03-04		2021-12-17	2021-12-17
EPI_ISL_7778759	EPI1945413|21VIR7512-3_HA	A/mute_swan/Estonia/TA2106419-1_21VIR7512-3/2021	H5N8	Europe / Estonia	Wild bird	Bianca Zecchin (Istituto Zooprofilattico Sperimentale Delle Venezie)	Istituto Zooprofilattico Sperimentale Delle Venezie		Nurmoja, I.; Vilem, A.; Juurik, T.; Zecchin, B.; Fusaro, A.; Schivo, A.; Salviato, A.; Palumbo, E.; Milani, A.; Giussani, E.; Pastori, A.; Monne, I.; Terregino, C.		Estonian Veterinary and Food Laboratory		2021-03-04		2021-12-17	2021-12-17
EPI_ISL_7778758	EPI1945405|21VIR7512-2_HA	A/mute_swan/Estonia/TA2106241_21VIR7512-2/2021	H5N8	Europe / Estonia	Wild bird	Bianca Zecchin (Istituto Zooprofilattico Sperimentale Delle Venezie)	Istituto Zooprofilattico Sperimentale Delle Venezie		Nurmoja, I.; Vilem, A.; Juurik, T.; Zecchin, B.; Fusaro, A.; Schivo, A.; Salviato, A.; Palumbo, E.; Milani, A.; Giussani, E.; Pastori, A.; Monne, I.; Terregino, C.		Estonian Veterinary and Food Laboratory		2021-03-02		2021-12-17	2021-12-17
EPI_ISL_7778757	EPI1945397|21VIR7512-1_HA	A/mute_swan/Estonia/TA2106111-2_21VIR7512-1/2021	H5N8	Europe / Estonia	Wild bird	Bianca Zecchin (Istituto Zooprofilattico Sperimentale Delle Venezie)	Istituto Zooprofilattico Sperimentale Delle Venezie		Nurmoja, I.; Vilem, A.; Juurik, T.; Zecchin, B.; Fusaro, A.; Schivo, A.; Salviato, A.; Palumbo, E.; Milani, A.; Giussani, E.; Pastori, A.; Monne, I.; Terregino, C.		Estonian Veterinary and Food Laboratory		2021-03-02		2021-12-17	2021-12-17
EPI_ISL_7778756	EPI1945389|21VIR7512-8_HA	A/gull/Estonia/TA2113284-4_21VIR7512-8/2021	H5N1	Europe / Estonia	Wild bird	Bianca Zecchin (Istituto Zooprofilattico Sperimentale Delle Venezie)	Istituto Zooprofilattico Sperimentale Delle Venezie		Nurmoja, I.; Vilem, A.; Juurik, T.; Zecchin, B.; Fusaro, A.; Schivo, A.; Salviato, A.; Palumbo, E.; Milani, A.; Giussani, E.; Pastori, A.; Monne, I.; Terregino, C.		Estonian Veterinary and Food Laboratory		2021-06-02		2021-12-17	2021-12-17
EPI_ISL_7778755	EPI1945381|21VIR7512-6_HA	A/white-tailed_eagle/Estonia/TA2111864-2_21VIR7512-6/2021	H5N1	Europe / Estonia	Wild bird	Bianca Zecchin (Istituto Zooprofilattico Sperimentale Delle Venezie)	Istituto Zooprofilattico Sperimentale Delle Venezie		Nurmoja, I.; Vilem, A.; Juurik, T.; Zecchin, B.; Fusaro, A.; Schivo, A.; Salviato, A.; Palumbo, E.; Milani, A.; Giussani, E.; Pastori, A.; Monne, I.; Terregino, C.		Estonian Veterinary and Food Laboratory		2021-05-16		2021-12-17	2021-12-17
EPI_ISL_7778754	EPI1945373|21VIR10433-11_HA	A/Withe-tiled_eagle/Estonia/TA2124126-1_21VIR10433-11/2021	H5N1	Europe / Estonia	Wild bird	Bianca Zecchin (Istituto Zooprofilattico Sperimentale Delle Venezie)	Istituto Zooprofilattico Sperimentale Delle Venezie		Nurmoja, I.; Vilem, A.; Juurik, T.; Zecchin, B.; Fusaro, A.; Schivo, A.; Salviato, A.; Palumbo, E.; Milani, A.; Giussani, E.; Pastori, A.; Monne, I.; Terregino, C.		Estonian Veterinary and Food Laboratory		2021-10-12		2021-12-17	2021-12-17
EPI_ISL_7778753	EPI1945365|21VIR10433-10_HA	A/Eagle_owl/Estonia/TA2122239_21VIR10433-10/2021	H5N8	Europe / Estonia	Wild bird	Bianca Zecchin (Istituto Zooprofilattico Sperimentale Delle Venezie)	Istituto Zooprofilattico Sperimentale Delle Venezie		Nurmoja, I.; Vilem, A.; Juurik, T.; Zecchin, B.; Fusaro, A.; Schivo, A.; Salviato, A.; Palumbo, E.; Milani, A.; Giussani, E.; Pastori, A.; Monne, I.; Terregino, C.		Estonian Veterinary and Food Laboratory		2021-09-19		2021-12-17	2021-12-17
EPI_ISL_7733642	EPI1944461|21VIR10468_HA	A/kestrel/Italy/21VIR10468/2021	H5N1	Europe / Italy / VR	Wild bird	Bianca Zecchin (Istituto Zooprofilattico Sperimentale Delle Venezie)	Istituto Zooprofilattico Sperimentale Delle Venezie		Zecchin, B.; Fusaro, A.; Schivo, A.; Salviato, A.; Palumbo, E.; Milani, A.; Giussani, E.; Pastori, A.; Monne, I.; Terregino, C.		Istituto Zooprofilattico Sperimentale delle Venezie, EU/OIE/Reference Laboratory and FAO Reference Centre for AI and ND		2021-11-30		2021-12-16	2021-12-16
EPI_ISL_7733621	EPI1944373|21VIR9432-2_HA	A/seagull/Italy/21VIR9432-2/2021	H5N1	Europe / Italy / VR	Wild bird	Bianca Zecchin (Istituto Zooprofilattico Sperimentale Delle Venezie)	Istituto Zooprofilattico Sperimentale Delle Venezie		Zecchin, B.; Fusaro, A.; Schivo, A.; Salviato, A.; Palumbo, E.; Milani, A.; Giussani, E.; Pastori, A.; Monne, I.; Terregino, C.		Istituto Zooprofilattico Sperimentale delle Venezie, EU/OIE/Reference Laboratory and FAO Reference Centre for AI and ND		2021-11-11		2021-12-16	2021-12-16
EPI_ISL_7733612	EPI1944349|21VIR9487-2_HA	A/magpie/Italy/21VIR9487-2/2021	H5N1	Europe / Italy / UD	Wild bird	Bianca Zecchin (Istituto Zooprofilattico Sperimentale Delle Venezie)	Istituto Zooprofilattico Sperimentale Delle Venezie		Zecchin, B.; Fusaro, A.; Schivo, A.; Salviato, A.; Palumbo, E.; Milani, A.; Giussani, E.; Pastori, A.; Monne, I.; Terregino, C.		Istituto Zooprofilattico Sperimentale delle Venezie, EU/OIE/Reference Laboratory and FAO Reference Centre for AI and ND		2021-11-05		2021-12-16	2021-12-16
EPI_ISL_7733611	EPI1944341|21VIR10193_HA	A/Wild_goose/Italy/21VIR10193/2021	H5N1	Europe / Italy / VE	Wild bird	Bianca Zecchin (Istituto Zooprofilattico Sperimentale Delle Venezie)	Istituto Zooprofilattico Sperimentale Delle Venezie		Zecchin, B.; Fusaro, A.; Schivo, A.; Salviato, A.; Palumbo, E.; Milani, A.; Giussani, E.; Pastori, A.; Monne, I.; Terregino, C.		Istituto Zooprofilattico Sperimentale delle Venezie, EU/OIE/Reference Laboratory and FAO Reference Centre for AI and ND		2021-11-23		2021-12-16	2021-12-16
EPI_ISL_7733591	EPI1944272|21VIR8919-2_HA	A/mallard/Italy/21VIR8919-2/2021	H5N1	Europe / Italy / BS	Wild bird	Bianca Zecchin (Istituto Zooprofilattico Sperimentale Delle Venezie)	Istituto Zooprofilattico Sperimentale Delle Venezie		Zecchin, B.; Fusaro, A.; Schivo, A.; Salviato, A.; Palumbo, E.; Milani, A.; Giussani, E.; Pastori, A.; Monne, I.; Terregino, C.		Istituto Zooprofilattico Speriment. Lombardia, Emilia Ro. IZSLER		2021-10-27		2021-12-16	2021-12-16
EPI_ISL_7733585	EPI1944256|21VIR8919-3_HA	A/Eurasian_wigeon/Italy/21VIR8919-3/2021	H5N1	Europe / Italy / BS	Wild bird	Bianca Zecchin (Istituto Zooprofilattico Sperimentale Delle Venezie)	Istituto Zooprofilattico Sperimentale Delle Venezie		Zecchin, B.; Fusaro, A.; Schivo, A.; Salviato, A.; Palumbo, E.; Milani, A.; Giussani, E.; Pastori, A.; Monne, I.; Terregino, C.		Istituto Zooprofilattico Speriment. Lombardia, Emilia Ro. IZSLER		2021-10-28		2021-12-16	2021-12-16
EPI_ISL_3142391	EPI1884049|A/mute_swan/Austria/21051907_21VIR3291-7/2021_HA	A/mute_swan/Austria/21051907_21VIR3291-7/2021	H5N8	Europe / Austria / Oberneukirchen	Wild bird	Bianca Zecchin (Istituto Zooprofilattico Sperimentale Delle Venezie)	Istituto Zooprofilattico Sperimentale Delle Venezie		Wodak, E.; Revilla Fernandez, S.; Schmoll, F.; Zecchin, B.; Fusaro, A.; Milani, A.; Schivo, A.; Salviato, A.; Giussani, E.; Monne, I.; Terregino, C.		Istituto Zooprofilattico Sperimentale delle Venezie, EU/OIE/Reference Laboratory and FAO Reference Centre for AI and ND		2021-04-27		2021-07-30	2021-07-30
EPI_ISL_3142375	EPI1884041|A/mute_swan/Austria/21051907_21VIR3291-6/2021_HA	A/mute_swan/Austria/21051907_21VIR3291-6/2021	H5N8	Europe / Austria / Oberneukirchen	Wild bird	Bianca Zecchin (Istituto Zooprofilattico Sperimentale Delle Venezie)	Istituto Zooprofilattico Sperimentale Delle Venezie		Wodak, E.; Revilla Fernandez, S.; Schmoll, F.; Zecchin, B.; Fusaro, A.; Milani, A.; Schivo, A.; Salviato, A.; Giussani, E.; Monne, I.; Terregino, C.		Istituto Zooprofilattico Sperimentale delle Venezie, EU/OIE/Reference Laboratory and FAO Reference Centre for AI and ND		2021-04-27		2021-07-30	2021-07-30
EPI_ISL_3128524	EPI1883868|A/partridge/Kosovo/96_21VIR5162-14/2021_HA	A/partridge/Kosovo/96_21VIR5162-14/2021	H5N8	Europe / Kosovo / Suhareke	Wild bird	Bianca Zecchin (Istituto Zooprofilattico Sperimentale Delle Venezie)	Istituto Zooprofilattico Sperimentale Delle Venezie		Uka, K.; Cana, A.; Merovci, X.; Krstevski, K.; Zecchin, B.; Fusaro, A.; Giussani, E.; Schivo, A.; Salviato, A.; Palumbo, E.; Monne, I.; Terregino, C.		Istituto Zooprofilattico Sperimentale delle Venezie, EU/OIE/Reference Laboratory and FAO Reference Centre for AI and ND		2021-05-31		2021-07-29	2021-07-29
EPI_ISL_3128523	EPI1883860|A/dalmatian_pelican/Greece/47t_21VIR3735-3/2021_HA	A/dalmatian pelican/Greece/47t_21VIR3735-3/2021	H5N8	Europe / Greece / Serres	Wild bird	Bianca Zecchin (Istituto Zooprofilattico Sperimentale Delle Venezie)	Istituto Zooprofilattico Sperimentale Delle Venezie		Georgiades, G.; Ragias, B.; Gkolia, A.; Anthopoulou, E.; Zecchin, B.; Fusaro, A.; Giussani, E.; Schivo, A.; Salviato, A.; Palumbo, E.; Monne, I.; Terregino, C.		Istituto Zooprofilattico Sperimentale delle Venezie, EU/OIE/Reference Laboratory and FAO Reference Centre for AI and ND		2021-03-22		2021-07-29	2021-07-29
EPI_ISL_3102082	EPI1883629|A/mute_swan/Romania/11981-2_21VIR3163-6/2021_HA	A/mute_swan/Romania/11981-2_21VIR3163-6/2021	H5N8	Europe / Romania / Tulcea Chilia Veche	Wild bird	Bianca Zecchin (Istituto Zooprofilattico Sperimentale Delle Venezie)	Istituto Zooprofilattico Sperimentale Delle Venezie		Onita, I.; Neicut, A.; Raluca, B.; Razvan, M.; Florica, B.; Zecchin, B.; Fusaro, A.; Giussani, E.; Schivo, A.; Salviato, A.; Monne, I.; Terregino, C.		Istituto Zooprofilattico Sperimentale delle Venezie, EU/OIE/Reference Laboratory and FAO Reference Centre for AI and ND		2021-04-08		2021-07-28	2021-07-28
EPI_ISL_3102081	EPI1883621|A/mute_swan/Romania/11981-1_21VIR3163-5/2021_HA	A/mute_swan/Romania/11981-1_21VIR3163-5/2021	H5N5	Europe / Romania / Tulcea Chilia Veche	Wild bird	Bianca Zecchin (Istituto Zooprofilattico Sperimentale Delle Venezie)	Istituto Zooprofilattico Sperimentale Delle Venezie		Onita, I.; Neicut, A.; Raluca, B.; Razvan, M.; Florica, B.; Zecchin, B.; Fusaro, A.; Giussani, E.; Schivo, A.; Salviato, A.; Monne, I.; Terregino, C.		Istituto Zooprofilattico Sperimentale delle Venezie, EU/OIE/Reference Laboratory and FAO Reference Centre for AI and ND		2021-04-08		2021-07-28	2021-07-28
EPI_ISL_3102078	EPI1883597|A/mute_swan/Poland/MB396_21RS1385-19/2021_HA	A/mute_swan/Poland/MB396_21RS1385-19/2021	H5N8	Europe / Poland / Zachodniopomorskie	Wild bird	Bianca Zecchin (Istituto Zooprofilattico Sperimentale Delle Venezie)	Istituto Zooprofilattico Sperimentale Delle Venezie		Smietanka, K.; Swieton, E.; Zecchin, B.; Fusaro, A.; Milani, A.; Schivo, A.; Salviato, A.; Giussani, E.; Monne, I.; Terregino, C.		Istituto Zooprofilattico Sperimentale delle Venezie, EU/OIE/Reference Laboratory and FAO Reference Centre for AI and ND		2021-04-22		2021-07-28	2021-07-28
EPI_ISL_3102070	EPI1883533|A/white_stork/Poland/MB412_21RS1385-11/2021_HA	A/white_stork/Poland/MB412_21RS1385-11/2021	H5N8	Europe / Poland / Mazowieckie	Wild bird	Bianca Zecchin (Istituto Zooprofilattico Sperimentale Delle Venezie)	Istituto Zooprofilattico Sperimentale Delle Venezie		Smietanka, K.; Swieton, E.; Zecchin, B.; Fusaro, A.; Milani, A.; Schivo, A.; Salviato, A.; Giussani, E.; Monne, I.; Terregino, C.		Istituto Zooprofilattico Sperimentale delle Venezie, EU/OIE/Reference Laboratory and FAO Reference Centre for AI and ND		2021-05-02		2021-07-28	2021-07-28
EPI_ISL_3102055	EPI1883413|A/grey_heron/Bulgaria/223_21VIR4270-2/2021_HA	A/grey_heron/Bulgaria/223_21VIR4270-2/2021	H5N5	Europe / Bulgaria / Kiten, Burgas	Wild bird	Bianca Zecchin (Istituto Zooprofilattico Sperimentale Delle Venezie)	Istituto Zooprofilattico Sperimentale Delle Venezie		Goujgoulova, G.; Slavcheva, I.; Zecchin, B.; Fusaro, A.; Milani, A.; Schivo, A.; Salviato, A.; Giussani, E.; Monne, I.; Terregino, C.		Istituto Zooprofilattico Sperimentale delle Venezie, EU/OIE/Reference Laboratory and FAO Reference Centre for AI and ND		2021-03-30		2021-07-28	2021-07-28
EPI_ISL_3102054	EPI1883405|A/European_herring_gull/Bulgaria/222_21VIR4270-1/2021_HA	A/European_herring_gull/Bulgaria/222_21VIR4270-1/2021	H5N5	Europe / Bulgaria / Kiten, Burgas	Wild bird	Bianca Zecchin (Istituto Zooprofilattico Sperimentale Delle Venezie)	Istituto Zooprofilattico Sperimentale Delle Venezie		Goujgoulova, G.; Slavcheva, I.; Zecchin, B.; Fusaro, A.; Milani, A.; Schivo, A.; Salviato, A.; Giussani, E.; Monne, I.; Terregino, C.		Istituto Zooprofilattico Sperimentale delle Venezie, EU/OIE/Reference Laboratory and FAO Reference Centre for AI and ND		2021-03-30		2021-07-28	2021-07-28
EPI_ISL_2276071	EPI1866473|A/great-white_pelican/Senegal/21-67_21VIR1084-8/2021_HA	A/great-white_pelican/Senegal/21-67_21VIR1084-8/2021	H5N1	Africa / Senegal / Djoudj bird sanctuary	Wild bird	Bianca Zecchin (Istituto Zooprofilattico Sperimentale Delle Venezie)	Istituto Zooprofilattico Sperimentale Delle Venezie		Lo, F.T.; Diallo, A.A.; Ba, R.O.; Diouf, M.; Diop, A.; Samb, Y.N.; Diouf, M.; Diop, M.; Lo, M.M.; Diouf, M.N.; Zecchin, B.; Tassoni, L.; Fusaro, A.; Pastori, A.; Monne, I.; Terregino, C.		Istituto Zooprofilattico Sperimentale delle Venezie, EU/OIE/Reference Laboratory and FAO Reference Centre for AI and ND		2021-01-23		2021-05-26	2021-05-26
EPI_ISL_2234820	EPI1860135|A/hawk/Romania/10363_21VIR2593-11/2021_HA	A/hawk/Romania/10363_21VIR2593-11/2021	H5N8	Europe / Romania	Wild bird	Bianca Zecchin (Istituto Zooprofilattico Sperimentale Delle Venezie)	Istituto Zooprofilattico Sperimentale Delle Venezie		Onita, I.; Neicut, A.; Raluca, B.; Razvan, M.; Florica, B.; Zecchin, B.; Fusaro, A.; Giussani, E.; Schivo, A.; Salviato, A.; Monne, I.; Terregino, C.		Istituto Zooprofilattico Sperimentale delle Venezie, EU/OIE/Reference Laboratory and FAO Reference Centre for AI and ND		2021-01-22		2021-05-24	2021-05-24
EPI_ISL_2234814	EPI1860087|A/peregrine_falcon/Spain/3365-1_21VIR1230-1/2020_HA	A/peregrine_falcon/Spain/3365-1_21VIR1230-1/2020	H5N8	Europe / Spain	Wild bird	Bianca Zecchin (Istituto Zooprofilattico Sperimentale Delle Venezie)	Istituto Zooprofilattico Sperimentale Delle Venezie		Ruano Ramos, M.J.; S?nchez S?nchez, A.; Zecchin, B.; Fusaro, A.; Schivo, A.; Salviato, A.; Giussani, E.; Monne, I.; Terregino, C.		Istituto Zooprofilattico Sperimentale delle Venezie, EU/OIE/Reference Laboratory and FAO Reference Centre for AI and ND		2020-11-20		2021-05-24	2021-05-24
EPI_ISL_2234813	EPI1860079|A/ciconia_ciconia/Spain/102-1_21VIR1230-2/2021_HA	A/ciconia_ciconia/Spain/102-1_21VIR1230-2/2021	H5N8	Europe / Spain	Wild bird	Bianca Zecchin (Istituto Zooprofilattico Sperimentale Delle Venezie)	Istituto Zooprofilattico Sperimentale Delle Venezie		Ruano Ramos, M.J.; S?nchez S?nchez, A.; Zecchin, B.; Fusaro, A.; Schivo, A.; Salviato, A.; Giussani, E.; Monne, I.; Terregino, C.		Istituto Zooprofilattico Sperimentale delle Venezie, EU/OIE/Reference Laboratory and FAO Reference Centre for AI and ND		2021-01-07		2021-05-24	2021-05-24
EPI_ISL_2234812	EPI1860071|A/anser_anser/Spain/297-1_21VIR1230-5/2021_HA	A/anser_anser/Spain/297-1_21VIR1230-5/2021	H5N8	Europe / Spain	Wild bird	Bianca Zecchin (Istituto Zooprofilattico Sperimentale Delle Venezie)	Istituto Zooprofilattico Sperimentale Delle Venezie		Ruano Ramos, M.J.; S?nchez S?nchez, A.; Zecchin, B.; Fusaro, A.; Schivo, A.; Salviato, A.; Giussani, E.; Monne, I.; Terregino, C.		Istituto Zooprofilattico Sperimentale delle Venezie, EU/OIE/Reference Laboratory and FAO Reference Centre for AI and ND		2021-01-27		2021-05-24	2021-05-24
EPI_ISL_2234811	EPI1860063|A/anser_anser/Spain/102-8_21VIR1230-4/2021_HA	A/anser_anser/Spain/102-8_21VIR1230-4/2021	H5N8	Europe / Spain	Wild bird	Bianca Zecchin (Istituto Zooprofilattico Sperimentale Delle Venezie)	Istituto Zooprofilattico Sperimentale Delle Venezie		Ruano Ramos, M.J.; S?nchez S?nchez, A.; Zecchin, B.; Fusaro, A.; Schivo, A.; Salviato, A.; Giussani, E.; Monne, I.; Terregino, C.		Istituto Zooprofilattico Sperimentale delle Venezie, EU/OIE/Reference Laboratory and FAO Reference Centre for AI and ND		2021-01-07		2021-05-24	2021-05-24
EPI_ISL_2234810	EPI1860055|A/seagull/Italy/21VIR2479/2021_HA	A/seagull/Italy/21VIR2479/2021	H5N8	Europe / Italy	Wild bird	Bianca Zecchin (Istituto Zooprofilattico Sperimentale Delle Venezie)	Istituto Zooprofilattico Sperimentale Delle Venezie		Zecchin, B.; Fusaro, A.; Schivo, A.; Salviato, A.; Giussani, E.; Monne, I.; Terregino, C.		Istituto Zooprofilattico Sperimentale delle Venezie, EU/OIE/Reference Laboratory and FAO Reference Centre for AI and ND		2021-01-28		2021-05-24	2021-05-24
EPI_ISL_2234809	EPI1860047|A/yellow-legged_gull/Switzerland/15-0039_21VIR3035/2021_HA	A/yellow-legged_gull/Switzerland/15-0039_21VIR3035/2021	H5N4	Europe / Switzerland	Wild bird	Bianca Zecchin (Istituto Zooprofilattico Sperimentale Delle Venezie)	Istituto Zooprofilattico Sperimentale Delle Venezie		Albini, S.; H?ssy, D.; Nenniger, C.; V?gtlin, A.; Zimmer, G.; Zecchin, B.; Fusaro, A.; Schivo, A.; Salviato, A.; Giussani, E.; Monne, I.; Terregino, C.		Istituto Zooprofilattico Sperimentale delle Venezie, EU/OIE/Reference Laboratory and FAO Reference Centre for AI and ND		2021-02-01		2021-05-24	2021-05-24
EPI_ISL_2234808	EPI1860039|A/knot_wader/Ireland/473_21VIR2956-2/2021_HA	A/knot_wader/Ireland/473_21VIR2956-2/2021	H5N3	Europe / Ireland	Wild bird	Bianca Zecchin (Istituto Zooprofilattico Sperimentale Delle Venezie)	Istituto Zooprofilattico Sperimentale Delle Venezie		Garza Cuartero, L.; Flynn, O.; Connaghan, E.; Byrne, C.; O?Neill, R.; Zecchin, B.; Fusaro, A.; Pastori, A.; Salviato, A.; Schivo, A.; Monne, I.; Terregino, C.		Istituto Zooprofilattico Sperimentale delle Venezie, EU/OIE/Reference Laboratory and FAO Reference Centre for AI and ND		2021-01-01		2021-05-24	2021-05-24
EPI_ISL_2234807	EPI1860031|A/knot_wader/Ireland/472_21VIR2956-1/2021_HA	A/knot_wader/Ireland/472_21VIR2956-1/2021	H5N3	Europe / Ireland	Wild bird	Bianca Zecchin (Istituto Zooprofilattico Sperimentale Delle Venezie)	Istituto Zooprofilattico Sperimentale Delle Venezie		Garza Cuartero, L.; Flynn, O.; Connaghan, E.; Byrne, C.; O?Neill, R.; Zecchin, B.; Fusaro, A.; Pastori, A.; Salviato, A.; Schivo, A.; Monne, I.; Terregino, C.		Istituto Zooprofilattico Sperimentale delle Venezie, EU/OIE/Reference Laboratory and FAO Reference Centre for AI and ND		2021-01-01		2021-05-24	2021-05-24
EPI_ISL_1939617	EPI1859397|A/eurasian eagle-owl/Henan/SMQ11/2020	A/eurasian eagle-owl/Henan/SMQ11/2020	H5N8	Asia / China / Henan Province	Wild bird	Hongliang Chai (Northeast Forestry University / College of Wildlife Resources)	Northeast Forestry University				College of Wildlife and Protected Areas, Northeast Forestry University		2020-11-11		2021-05-07	2021-05-07
EPI_ISL_1665274	EPI1858372|HA_A/house_sparrow/Romania/10327_21VIR849-5/2021	A/house_sparrow/Romania/10327_21VIR849-5/2021	H5N8	Europe / Romania / Judetul Ilfov	Wild bird	Bianca Zecchin (Istituto Zooprofilattico Sperimentale Delle Venezie)	Istituto Zooprofilattico Sperimentale Delle Venezie		Onita, I.; Neicut, A.; Raluca, B.; Razvan, M.; Florica, B.; Zecchin, B.; Fusaro, A.; Pastori, A.; Schivo, A.; Salviato, A.; Monne, I.; Terregino, C.		Istituto Zooprofilattico Sperimentale delle Venezie, EU/OIE/Reference Laboratory and FAO Reference Centre for AI and ND		2021-01-19		2021-04-21	2021-04-21
EPI_ISL_1665272	EPI1858356|HA_A/common_buzzard/Italy/21VIR431-7/2020	A/common_buzzard/Italy/21VIR431-7/2020	H5N8	Europe / Italy / Lecce	Wild bird	Bianca Zecchin (Istituto Zooprofilattico Sperimentale Delle Venezie)	Istituto Zooprofilattico Sperimentale Delle Venezie		Zecchin, B.; Fusaro, A.; Pastori, A.; Schivo, A.; Salviato, A.; Monne, I.; Terregino, C.		Istituto Zooprofilattico Sperimentale delle Venezie, EU/OIE/Reference Laboratory and FAO Reference Centre for AI and ND		2020-11-17		2021-04-21	2021-04-21
EPI_ISL_1098830	EPI1848527|A/crane/Kagoshima/KU-93/2021	A/crane/Kagoshima/KU-93/2021	H5N8	Asia / Japan / Kagoshima	Wild bird	Ahmed Magdy Ahmed Khalil (Faculty of Veterinary Medicine - Zagazig University / Zoonoses)	Kagoshima University				Kagoshima University		2021-01-19		2021-03-01	2021-03-01
EPI_ISL_813979	EPI1841769|A/peregrine_falcon/Ireland/20VIR7872-1/2020	A/peregrine_falcon/Ireland/20VIR7872-1/2020	H5N8	Europe / Ireland	Wild bird	Bianca Zecchin (Istituto Zooprofilattico Sperimentale Delle Venezie)	Istituto Zooprofilattico Sperimentale Delle Venezie	20VIR7872-1	Flynn, O.; Connaghan, E.; Byrne, C.; Garza Cuartero, L.; O´Neill, R.; Zecchin, B.; Fusaro, A.; Pastori, A.; Salviato, A.; Schivo, A.; Monne, I.; Terregino, C.		Central Veterinary Research Laboratory	AI H5N8	2020-11		2021-01-14	2021-01-14
EPI_ISL_405813	EPI1669677|A/hawk/Poland/003/2020	A/hawk/Poland/003/2020	H5N8	Europe / Poland / Lublin Voivodeship	Wild bird	Edyta Świętoń (National Veterinary Research Institut Poland, PIWet-PIB)	National Veterinary Research Institut Poland, PIWet-PIB				National Veterinary Research Institut Poland, PIWet-PIB		2020-01-06		2020-01-27	2020-01-27
EPI_ISL_7987341	EPI1947333|A/mallard/Italy/21VIR8919-1/2021_H5N2_HA	A/mallard/Italy/21VIR8919-1/2021	H5N2	Europe / Italy	Mallard	Adelaide Milani (Istituto Zooprofilattico Sperimentale Delle Venezie)	Istituto Zooprofilattico Sperimentale Delle Venezie		Milani, A.; Fusaro, A.; Schivo, A.; Salviato, A.; Palumbo, E.;Zecchin, B.; Giussani, E.; Pastori, A.; Monne, I.; Terregino, C.		Istituto Zooprofilattico Sperimentale della Lombardia e dell'Emilia Romagna		2021-10-27		2022-01-10	2021-12-23
EPI_ISL_7987333	EPI1947271|A/mallard/Italy/21VIR6957-6/2021_H5N1_HA	A/mallard/Italy/21VIR6957-6/2021	H5N1	Europe / Italy	Mallard	Adelaide Milani (Istituto Zooprofilattico Sperimentale Delle Venezie)	Istituto Zooprofilattico Sperimentale Delle Venezie		Milani, A.; Fusaro, A.; Schivo, A.; Salviato, A.; Palumbo, E.;Zecchin, B.; Giussani, E.; Pastori, A.; Monne, I.; Terregino, C.		Istituto Zooprofilattico Sperimentale Delle Venezie		2021-08-20		2022-01-10	2021-12-23
EPI_ISL_6795387	EPI1932236|A/mallard/New York/AH0179244/2021	A/mallard/New York/AH0179244/2021	H5N4	North America / United States	Mallard				USDA National Veterinary Services Laboratories,a.; USDA Wildlife Services,a.; Cornell Diagnostic Laboratory,a.; Franzen,K.M.; Love,E.R.; Chinh,T.T.; Killian,M.L.; Koster,L.G.; Bevins,S.N.; Linder,T.J.; Lenoch,J.B.; Dilione,K.				2021-08-11	NVSL accession 21-024208-001; original swab		2021-11-09
EPI_ISL_6795385	EPI1932224|A/mallard/New York/AH0179249/2021	A/mallard/New York/AH0179249/2021	H5N4	North America / United States	Mallard				USDA National Veterinary Services Laboratories,a.; USDA Wildlife Services,a.; Cornell Diagnostic Laboratory,a.; Franzen,K.M.; Love,E.R.; Chinh,T.T.; Killian,M.L.; Koster,L.G.; Bevins,S.N.; Linder,T.J.; Lenoch,J.B.; Dilione,K.				2021-08-11	NVSL accession 21-024208-004; EP2		2021-11-09
EPI_ISL_6795358	EPI1932147|A/mallard/Alaska/AH0176840/2021	A/mallard/Alaska/AH0176840/2021	H5	North America / United States	Mallard				USDA Wildlife Services,a.; USDA National Veterinary Services Laboratories,a.; Washington Animal Disease Diagnostic Laboratory,a.; Chinh,T.; Love,E.; Franzen,K.; Killian,M.; Koster,L.; Bevins,S.; Dilione,K.; Lenoch,J.; Linder,T.				2021-07-30	NVSL accession 21-022941-039; original swab		2021-11-02
EPI_ISL_5865682	EPI1924326|A/mallard/Georgia/DT-22356/2020	A/mallard/Georgia/DT-22356/2020	H5N8	Asia / Georgia	Mallard	Nicola Lewis (Royal Veterinary College)	Royal Veterinary College		Fouchier, R.A.M.; Vuong, O.; Scheuer, R.D.; Lopes, S.; Lewis, N.S.		Erasmus Medical Center		2020-10-02		2021-11-03	2021-11-02
EPI_ISL_5865550	EPI1924294|A/mallard/Georgia/DT-22362/2020	A/mallard/Georgia/DT-22362/2020	H5N8	Asia / Georgia	Mallard	Nicola Lewis (Royal Veterinary College)	Royal Veterinary College		Fouchier, R.A.M.; Vuong, O.; Scheuer, R.D.; Lopes, S.; Lewis, N.S.		Erasmus Medical Center		2020-10-02		2021-11-03	2021-11-02
EPI_ISL_5863650	EPI1924262|A/mallard/Georgia/DT-20222/2020	A/mallard/Georgia/DT-20222/2020	H5N8	Asia / Georgia	Mallard	Nicola Lewis (Royal Veterinary College)	Royal Veterinary College		Fouchier, R.A.M.; Vuong, O.; Scheuer, R.D.; Lopes, S.; Lewis, N.S.		Erasmus Medical Center		2020-12-29		2021-11-02	2021-11-02
EPI_ISL_5863641	EPI1924254|A/mallard/Georgia/DT-22495/2020	A/mallard/Georgia/DT-22495/2020	H5N8	Asia / Georgia	Mallard	Nicola Lewis (Royal Veterinary College)	Royal Veterinary College		Fouchier, R.A.M.; Vuong, O.; Scheuer, R.D.; Lopes, S.; Lewis, N.S.		Erasmus Medical Center		2020-10-09		2021-11-02	2021-11-02
EPI_ISL_5863615	EPI1924246|A/mallard/Georgia/DT-22862/2020	A/mallard/Georgia/DT-22862/2020	H5N8	Asia / Georgia	Mallard	Nicola Lewis (Royal Veterinary College)	Royal Veterinary College		Fouchier, R.A.M.; Vuong, O.; Scheuer, R.D.; Lopes, S.; Lewis, N.S.		Erasmus Medical Center		2020-10-20		2021-11-02	2021-11-02
EPI_ISL_5863491	EPI1924213|A/mallard/Georgia/DT-22456/2020	A/mallard/Georgia/DT-22456/2020	H5N8	Asia / Georgia	Mallard	Nicola Lewis (Royal Veterinary College)	Royal Veterinary College		Fouchier, R.A.M.; Vuong, O.; Scheuer, R.D.; Lopes, S.; Lewis, N.S.		Erasmus Medical Center		2020-10-06		2021-11-02	2021-11-02
EPI_ISL_3031133	EPI1882954|A_mallard_Denmark_12946-11_2020-10-26	A_mallard_Denmark_12946-11_2020-10-26	H5N2	Europe / Denmark / Region Sjaland / Holbaek Kommune	Mallard	Charlotte Kristiane Hjulsager (Statens Serum Institute / Microbiological Diagnostic and Virology)	Statens Serum Institute		Hjulsager, Charlotte		Statens Serumm Institute		2020-10-26		2021-07-21	2021-07-21
EPI_ISL_1114725	EPI1848538|A/mallard/Kagoshima/KU-d89/2021	A/mallard/Kagoshima/KU-d89/2021	H5N8	Asia / Japan / Kagoshima	Mallard	Ahmed Magdy Ahmed Khalil (Faculty of Veterinary Medicine - Zagazig University / Zoonoses)	National Institute of Infectious Diseases (NIID)				National Institute of Infectious Diseases (NIID)		2021-01-16		2021-03-02	2021-03-02
EPI_ISL_697771	EPI1818402|A/northern pintail/Hokkaido/M13/2020	A/northern pintail/Hokkaido/M13/2020	H5N8	Asia / Japan / Hokkaido	Northern pintail				Sakoda,Y.; Isoda,N.				2020-10-24			2020-11-09
EPI_ISL_664102	EPI1814694|A/Numenius_arquata/Belgium/11956_003/2020	A/Numenius_arquata/Belgium/11956_003/2020	H5N8	Europe / Belgium / Provincie West-Vlaanderen / Wilskerke	Eurasian curlew	Steven Van Borm (Sciensano, Department of Animal Infectious Diseases / Animal Infectious Diseases)	Sciensano, Department of Animal Infectious Diseases		Van Borm,Steven; Mathijs,Elisabeth; Vandenbussche,Frank; van den Berg,Thierry; Lambrecht,Bénédicte; Steensels,Mieke		Sciensano - Animal Infectious Diseases		2020-11-07		2021-06-15	2020-11-30
EPI_ISL_1420637	EPI1855975|A/wigeon/Latvia/23903/2021	A/wigeon/Latvia/23903/2021	H5N8	Europe / Latvia / Jurmala	Mareca penelope	Juris Kibilds (Institute of Food Safety, Animal Health and Environment BIOR / Laboratory of Microbiology and Pathology)	Institute of Food Safety, Animal Health and Environment BIOR		Kibilds J, Cvetkova S		Institute of Food Safety, Animal Health and Environment "BIOR"	DZ-2021-V-23903	2021-02-04		2021-03-31	2021-03-31
EPI_ISL_7055384	EPI1938868|A/greylag goose /Sweden/SVA211118SZ0354/FB004497/I-2021	A/greylag goose /Sweden/SVA211118SZ0354/FB004497/I-2021	H5N1	Europe / Sweden / Kalmar Lan / Kalmar Kommun	Greylag goose	Siamak Zohari (National Veterinary Institute)	National Veterinary Institute				National Veterinary Institute, SVA		2021-11-17		2021-12-03	2021-12-03
EPI_ISL_7054529	EPI1938852|A/greylag goose /Sweden/SVA211111SZ0376/FB004497/M-2021	A/greylag goose /Sweden/SVA211111SZ0376/FB004497/M-2021	H5N1	Europe / Sweden / Skane Lan / Malmo Kommun	Greylag goose	Siamak Zohari (National Veterinary Institute)	National Veterinary Institute				National Veterinary Institute, SVA		2021-11-08		2022-01-07	2021-12-03
EPI_ISL_7049600	EPI1938820|A/bean goose/Sweden/SVA211111SZ0372/FB004482/2021	A/bean goose/Sweden/SVA211111SZ0372/FB004482/2021	H5N1	Europe / Sweden / Skane Lan / Simrishamns Kommun	Greylag goose	Siamak Zohari (National Veterinary Institute)	National Veterinary Institute				National Veterinary Institute, SVA		2021-11-05		2021-12-03	2021-12-03
EPI_ISL_632314	EPI1812367|A/greylag goose/Netherlands/20016582-004/2020	A/greylag goose/Netherlands/20016582-004/2020	H5N1	Europe / Netherlands / Provincie Noord-Holland / Gemeente Purmerend	Greylag goose	Rene Heutink (Wageningen Bioveterinary Research)	Wageningen Bioveterinary Research	20016582-004	Beerens, Nancy; Harders, Frank; Verschuren-Pritz, Sylvia; Roose, Marit; Germeraad, Evelien; Engelsma, Marc; Bossers, Alex; Heutink, Rene		Wageningen Bioveterinary Research		2020-10-28		2020-11-11	2020-11-11
EPI_ISL_7778762	EPI1945437|21VIR7512-9_HA	A/guinea_fowl/Estonia/TA2104719_21VIR7512-9/2021	H5N8	Europe / Estonia	Guinea fowl	Bianca Zecchin (Istituto Zooprofilattico Sperimentale Delle Venezie)	Istituto Zooprofilattico Sperimentale Delle Venezie		Nurmoja, I.; Vilem, A.; Juurik, T.; Zecchin, B.; Fusaro, A.; Schivo, A.; Salviato, A.; Palumbo, E.; Milani, A.; Giussani, E.; Pastori, A.; Monne, I.; Terregino, C.		Estonian Veterinary and Food Laboratory		2021-02-18		2021-12-17	2021-12-17
EPI_ISL_1665255	EPI1858236|HA_A/guinea_fowl/Italy/21VIR1293-20/2021	A/guinea_fowl/Italy/21VIR1293-20/2021	H5N8	Europe / Italy / Padova	Guinea fowl	Bianca Zecchin (Istituto Zooprofilattico Sperimentale Delle Venezie)	Istituto Zooprofilattico Sperimentale Delle Venezie		Zecchin, B.; Fusaro, A.; Pastori, A.; Schivo, A.; Salviato, A.; Monne, I.; Terregino, C.		Istituto Zooprofilattico Sperimentale delle Venezie, EU/OIE/Reference Laboratory and FAO Reference Centre for AI and ND		2021-02-23		2021-04-21	2021-04-21
EPI_ISL_7987343	EPI1947349|A/teal/Italy/21VIR8923-73/2021_H5N1_HA	A/teal/Italy/21VIR8923-73/2021	H5N3	Europe / Italy	Teal	Adelaide Milani (Istituto Zooprofilattico Sperimentale Delle Venezie)	Istituto Zooprofilattico Sperimentale Delle Venezie		Milani, A.; Fusaro, A.; Schivo, A.; Salviato, A.; Palumbo, E.;Zecchin, B.; Giussani, E.; Pastori, A.; Monne, I.; Terregino, C.		Istituto Zooprofilattico Sperimentale Delle Venezie		2021-10-29		2022-01-10	2021-12-23
EPI_ISL_1665251	EPI1858212|HA_A/common_teal/Italy/20VIR7439-191/2020	A/common_teal/Italy/20VIR7439-191/2020	H5N8	Europe / Italy / Rovigo	Teal	Bianca Zecchin (Istituto Zooprofilattico Sperimentale Delle Venezie)	Istituto Zooprofilattico Sperimentale Delle Venezie		Zecchin, B.; Fusaro, A.; Pastori, A.; Schivo, A.; Salviato, A.; Monne, I.; Terregino, C.		Istituto Zooprofilattico Sperimentale delle Venezie, EU/OIE/Reference Laboratory and FAO Reference Centre for AI and ND		2020-11-28		2021-04-21	2021-04-21
EPI_ISL_7635907	EPI1943098|A/white-tailed eagle/Sweden/SVA211201SZ0380/FB004721/M-2021	A/white-tailed eagle/Sweden/SVA211201SZ0380/FB004721/M-2021	H5N1	Europe / Sweden / Skane Lan / Svedala Kommun	Haliaeetus leucocephalus	Siamak Zohari (National Veterinary Institute)	National Veterinary Institute				National Veterinary Institute, SVA		2021-11-26		2022-01-07	2021-12-14
EPI_ISL_7623303	EPI1942986|A/Garrulus_glandarius/Belgium/2928_003/2021	A/Garrulus_glandarius/Belgium/2928_003/2021	H5N8	Europe / Belgium / Provincie Oost-Vlaanderen / Lokeren	Passerine	Steven Van Borm (Sciensano, Department of Animal Infectious Diseases / Animal Infectious Diseases)	Sciensano, Department of Animal Infectious Diseases		Van Borm, Steven; Vandenbussche, Frank; Roupie, Virginie; Lambrecht, Benedicte; Steensels, Mieke		Sciensano - Animal Infectious Diseases		2021-03-01		2021-12-14	2021-12-14
EPI_ISL_7596571	EPI1942402|A/Pica_pica/Belgium/12100_005/2020	A/Pica_pica/Belgium/12100_005/2020	H5N8	Europe / Belgium / Provincie West-Vlaanderen / Oudenburg	Pica	Steven Van Borm (Sciensano, Department of Animal Infectious Diseases / Animal Infectious Diseases)	Sciensano, Department of Animal Infectious Diseases		Van Borm, Steven; Vandenbussche, Frank; Roupie, Virginie; Lambrecht, Benedicte; Steensels, Mieke		Sciensano - Animal Infectious Diseases		2020-11-13		2021-12-13	2021-12-13
EPI_ISL_1123358	EPI1848910|A/brent_goose/England/095684/2020	A/brent_goose/England/095684/2020	H5N5	Europe / United Kingdom / Northumberland	Branta bernicla	Elliot Whittard (Animal and Plant Health Agency (APHA) / Virology Department)	Animal and Plant Health Agency (APHA)				Animal and Plant Health Agency (APHA)		2020-11-12		2021-04-21	2021-03-03
EPI_ISL_1123357	EPI1848902|A/brent_goose/England/233339/2020_|H5N8|_2020/11/08_HA	A/brent_goose/England/233339/2020	H5N8	Europe / United Kingdom / Lincolnshire	Branta bernicla	Elliot Whittard (Animal and Plant Health Agency (APHA) / Virology Department)	Animal and Plant Health Agency (APHA)				Animal and Plant Health Agency (APHA)		2020-11-08		2021-03-03	2021-03-03
EPI_ISL_1063533	EPI1847772|A/Mandarin duck/Kagoshima/KU-d57/2020	A/Mandarin duck/Kagoshima/KU-d57/2020	H5N8	Asia / Japan / Kagoshima	Aix galericulata	Ahmed Magdy Ahmed Khalil (Faculty of Veterinary Medicine - Zagazig University / Zoonoses)	Kagoshima University				Kagoshima University		2020-12-22		2021-02-24	2021-02-24
EPI_ISL_6600943	EPI1928463|A/great black-backed gull/Sweden/SVA211109SZ0434/FB004445/M-2021	A/great black-backed gull/Sweden/SVA211109SZ0434/FB004445/M-2021	H5N1	Europe / Sweden / Skane Lan / Landskrona Kommun	Chroicocephalus ridibundus	Siamak Zohari (National Veterinary Institute)	National Veterinary Institute				National Veterinary Institute, SVA		2021-11-09		2021-11-22	2021-11-22
EPI_ISL_7053817	EPI1938844|A/barnacle goose/Sweden/SVA211111SZ0376/FB004496/2021	A/barnacle goose/Sweden/SVA211111SZ0376/FB004496/2021	H5N1	Europe / Sweden / Skane Lan / Malmo Kommun	Branta leucopsis	Siamak Zohari (National Veterinary Institute)	National Veterinary Institute				National Veterinary Institute, SVA		2021-11-01		2021-12-03	2021-12-03
EPI_ISL_6761101	EPI1930158|A/Branta_leucopsis/Belgium/14735_0001/2021	A/Branta_leucopsis/Belgium/14735_0001/2021	H5N1	Europe / Belgium / Provincie Antwerpen / Ekerne	Branta leucopsis	Steven Van Borm (Sciensano, Department of Animal Infectious Diseases / Animal Infectious Diseases)	Sciensano, Department of Animal Infectious Diseases		Van Borm, Steven; Roupie, Virginie; Lambrecht, Benedicte; Mathijs, Elisabeth; Steensels, Mieke		Sciensano - Animal Infectious Diseases		2021-11-04		2021-11-26	2021-11-26
EPI_ISL_3005950	EPI1882784|A/barnacle goose/Sweden/SVA210511SZ0567/FB001840/M-2021	A/barnacle goose/Sweden/SVA210511SZ0567/FB001840/M-2021	H5N1	Europe / Sweden / Skane Lan / Malmo Kommun	Branta leucopsis	Siamak Zohari (National Veterinary Institute)	National Veterinary Institute				National Veterinary Institute, SVA		2021-05-11		2021-07-19	2021-07-19
EPI_ISL_2194036	EPI1859937|A/barnacle goose/Netherlands/21028196-002/2021	A/barnacle goose/Netherlands/21028196-002/2021	H5N1	Europe / Netherlands / Provincie Groningen / Onnen	Branta leucopsis	Rene Heutink (Wageningen Bioveterinary Research)	Wageningen Bioveterinary Research	21028196-002	Beerens, Nancy; Harders, Frank; Pritz-Verschuren, Sylvia; Roose, Marit; Germeraad, Evelien; Engelsma, Marc; Bossers, Alex; Heutink, Rene		Wageningen Bioveterinary Research		2021-04-22		2021-05-21	2021-05-21
EPI_ISL_2193998	EPI1859921|A/barnacle goose/Netherlands/21027016-002/2021	A/barnacle goose/Netherlands/21027016-002/2021	H5N1	Europe / Netherlands / Provincie Groningen / Pieterburen	Branta leucopsis	Rene Heutink (Wageningen Bioveterinary Research)	Wageningen Bioveterinary Research	21027016-002	Beerens, Nancy; Harders, Frank; Pritz-Verschuren, Sylvia; Roose, Marit; Germeraad, Evelien; Engelsma, Marc; Bossers, Alex; Heutink, Rene		Wageningen Bioveterinary Research		2021-04-15		2021-05-21	2021-05-21
EPI_ISL_668457	EPI1814735|A/barnacle_goose/Sweden/SVA201117SZ0468/KN003355/2020	A/barnacle goose/Sweden/SVA201117SZ0468/KN003355/2020	H5N8	Europe / Sweden / Skane Lan / Lunds Kommun	Branta leucopsis	Siamak Zohari (National Veterinary Institute)	National Veterinary Institute				National Veterinary Institute, SVA		2020-11-12		2020-12-02	2020-12-02
EPI_ISL_632317	EPI1812391|A/barnacle goose/Netherlands/20016935-002/2020	A/barnacle goose/Netherlands/20016935-002/2020	H5N8	Europe / Netherlands / Provincie Friesland / Holwerd	Branta leucopsis	Rene Heutink (Wageningen Bioveterinary Research)	Wageningen Bioveterinary Research	20016935-002	Beerens, Nancy; Harders, Frank; Verschuren-Pritz, Sylvia; Roose, Marit; Germeraad, Evelien; Engelsma, Marc; Bossers, Alex; Heutink, Rene		Wageningen Bioveterinary Research		2020-11-01		2020-11-12	2020-11-11
EPI_ISL_614400	EPI1811572|A/barnacle goose/Germany-SH/AI02167/2020	A/barnacle goose/Germany-SH/AI02167/2020	H5N8	Europe / Germany / Schleswig-Holstein	Branta leucopsis	Jacqueline King (Friedrich-Loeffler-Institut)	Friedrich-Loeffler-Institut	2020AI02167			Landeslabor Schleswig-Holstein		2020-10-28		2021-02-01	2020-11-05
EPI_ISL_8694715	EPI1956834|A/chicken/Croatia/7/2022	A/chicken/Croatia/7/2022	H5N1	Europe / Croatia / Osjecko-Baranjska Zupanija / Branjin vrh	Gallus gallus domesticus	Vladimir Savić (Croatian Veterinary Institute / Poultry Centre)	Croatian Veterinary Institute	V-7/22	Savić, Vladimir		Croatian Veterinary Institute, Poultry Centre	V-7/22	2022-01-10		2022-01-14	2022-01-14
EPI_ISL_7624142	EPI1943010|A/Gallus_gallus/Belgium/11644/2021	A/Gallus_gallus/Belgium/11644/2021	H5N8	Europe / Belgium / Province de Luxembourg / Attert	Gallus gallus domesticus	Steven Van Borm (Sciensano, Department of Animal Infectious Diseases / Animal Infectious Diseases)	Sciensano, Department of Animal Infectious Diseases		Van Borm, Steven; Vandenbussche, Frank; Roupie, Virginie; Lambrecht, Benedicte; Steensels, Mieke		Sciensano - Animal Infectious Diseases		2021-09-09		2021-12-14	2021-12-14
EPI_ISL_7623789	EPI1943002|A/Gallus_gallus/Belgium/9247/2021	A/Gallus_gallus/Belgium/9247/2021	H5N8	Europe / Belgium / Provincie Oost-Vlaanderen / Moerzeke	Gallus gallus domesticus	Steven Van Borm (Sciensano, Department of Animal Infectious Diseases / Animal Infectious Diseases)	Sciensano, Department of Animal Infectious Diseases		Van Borm, Steven; Vandenbussche, Frank; Roupie, Virginie; Lambrecht, Benedicte; Steensels, Mieke		Sciensano - Animal Infectious Diseases		2021-07-12		2021-12-14	2021-12-14
EPI_ISL_7623511	EPI1942994|A/Gallus_gallus/Belgium/7578_001/2021	A/Gallus_gallus/Belgium/7578_001/2021	H5N8	Europe / Belgium / Province de Hainaut / Le Roeulx	Gallus gallus domesticus	Steven Van Borm (Sciensano, Department of Animal Infectious Diseases / Animal Infectious Diseases)	Sciensano, Department of Animal Infectious Diseases		Van Borm, Steven; Vandenbussche, Frank; Roupie, Virginie; Lambrecht, Benedicte; Steensels, Mieke		Sciensano - Animal Infectious Diseases		2021-06-04		2021-12-14	2021-12-14
EPI_ISL_7452805	EPI1942186|A/Chicken/Sweden/SVA211130SZ0427/FB290424/M-2021	A/Chicken/Sweden/SVA211130SZ0427/FB290424-IP-1/M-2021	H5N1	Europe / Sweden / Skane Lan / Skurups Kommun	Gallus gallus domesticus	Siamak Zohari (National Veterinary Institute)	National Veterinary Institute				National Veterinary Institute, SVA		2021-11-30		2022-01-04	2021-12-09
EPI_ISL_7224472	EPI1940281|22224-4T/2021 H5	A/chicken/Czech Republic/22224-4T/2021	H5N1	Europe / Czech Republic / Jihocesky Kraj / Okres Jindrichuv Hradec / Straz nad Nezarkou, Dolni Lhota, ZipCode: 37802	Gallus gallus domesticus	Alexander Nagy (State Veterinary Institute Prague)	State Veterinary Institute Prague		Alexander,Nagy;Lenka,Cernikova;Martina,Stara		State Veterinary Institute Prague		2021-11-12		2021-12-06	2021-12-06
EPI_ISL_7224463	EPI1940273|22224-3T/2021 H5	A/chicken/Czech Republic/22224-3T/2021	H5N1	Europe / Czech Republic / Jihocesky Kraj / Okres Jindrichuv Hradec / Straz nad Nezarkou, Dolni Lhota, ZipCode: 37802	Gallus gallus domesticus	Alexander Nagy (State Veterinary Institute Prague)	State Veterinary Institute Prague		Alexander,Nagy;Lenka,Cernikova;Martina,Stara		State Veterinary Institute Prague		2021-11-12		2021-12-06	2021-12-06
EPI_ISL_7224454	EPI1940265|22224-3K/2021 H5	A/chicken/Czech Republic/22224-3K/2021	H5N1	Europe / Czech Republic / Jihocesky Kraj / Okres Jindrichuv Hradec / Straz nad Nezarkou, Dolni Lhota, ZipCode: 37802	Gallus gallus domesticus	Alexander Nagy (State Veterinary Institute Prague)	State Veterinary Institute Prague		Alexander,Nagy;Lenka,Cernikova;Martina,Stara		State Veterinary Institute Prague		2021-11-12		2021-12-06	2021-12-06
EPI_ISL_7224437	EPI1940257|22224-2T/2021 H5	A/chicken/Czech Republic/22224-2T/2021	H5N1	Europe / Czech Republic / Jihocesky Kraj / Okres Jindrichuv Hradec / Straz nad Nezarkou, Dolni Lhota, ZipCode: 37802	Gallus gallus domesticus	Alexander Nagy (State Veterinary Institute Prague)	State Veterinary Institute Prague		Alexander,Nagy;Lenka,Cernikova;Martina,Stara		State Veterinary Institute Prague		2021-11-12		2021-12-06	2021-12-06
EPI_ISL_6931288	EPI1937647|A/chicken/Poland/H1940-N/2021	A/chicken/Poland/H1940-N/2021	H5N1	Europe / Poland / Silesian Voivodeship	Gallus gallus domesticus	Edyta Świętoń (National Veterinary Research Institut Poland, PIWet-PIB)	National Veterinary Research Institut Poland, PIWet-PIB		E. Swieton, K. Smietanka		National Veterinary Research Institut Poland, PIWet-PIB		2021-11-05		2021-12-01	2021-12-01
EPI_ISL_6914131	EPI1937515|A/chicken/chongqing/H1/2021	A/chicken/chongqing/H1/2021	H5N6	Asia / China / Chongqinq Municipality	Gallus gallus domesticus	Wenming Jiang (China Animal Health and Epidemiology Center (CAHEC))	China Animal Health and Epidemiology Center (CAHEC)				China Animal Health and Epidemiology Center (CAHEC)		2021-06-10		2021-12-06	2021-12-01
EPI_ISL_1697182	EPI1858404|5903-21_H5	A/chicken/Czech Republic/5903/2021	H5N8	Europe / Czech Republic / Kralovehradecky Kraj / Okres Jicin / Vysoke Veseli	Gallus gallus domesticus	Alexander Nagy (State Veterinary Institute Prague)	State Veterinary Institute Prague		Nagy,A;Cernikova,L;Stara,M		State Veterinary Institute Prague	pooled organ suspension	2021-03-25		2021-04-23	2021-04-23
EPI_ISL_1697181	EPI1858396|6151-21_H5	A/chicken/Czech Republic/6151/2021	H5N8	Europe / Czech Republic / Kralovehradecky Kraj / Okres Hradec Kralove / Kosicky	Gallus gallus domesticus	Alexander Nagy (State Veterinary Institute Prague)	State Veterinary Institute Prague		Nagy,A;Cernikova,L;Stara,M		State Veterinary Institute Prague	organ suspension	2021-03-29		2021-05-07	2021-04-23
EPI_ISL_1114763	EPI1848806|210224_61_H5N8_HA_Seg4	A/chicken/Krasnodar/334-03/2021	H5N8	Europe / Russian Federation / Krasnodar Krai / Krasnodar	Gallus gallus domesticus	Natalia Goncharova (State Research Center of Virology and Biotechnology (VECTOR) / Emerging Zoonotic Diseases and Influenza)	State Research Center of Virology and Biotechnology (VECTOR)		Natalia,Goncharova; Ivan,Susloparov; Natalia,Kolosova; Alexey,Danilenko; Juliya,Bulanovich; Vasiliy,Marchenko; Alexander,Ryzhikov		State Research Center of Virology and Biotechnology (VECTOR)		2021-01-05		2021-03-02	2021-03-02
EPI_ISL_1114762	EPI1848798|210224_60_H5N8_HA_Seg4	A/chicken/Krasnodar/334-02/2021	H5N8	Europe / Russian Federation / Krasnodar Krai / Krasnodar	Gallus gallus domesticus	Natalia Goncharova (State Research Center of Virology and Biotechnology (VECTOR) / Emerging Zoonotic Diseases and Influenza)	State Research Center of Virology and Biotechnology (VECTOR)		Natalia,Goncharova; Ivan,Susloparov; Natalia,Kolosova; Alexey,Danilenko; Juliya,Bulanovich; Vasiliy,Marchenko; Alexander,Ryzhikov		State Research Center of Virology and Biotechnology (VECTOR)		2021-01-05		2021-03-02	2021-03-02
EPI_ISL_1114761	EPI1848790|210224_59_H5N8_HA_Seg4	A/chicken/Krasnodar/334-02/2021	H5N8	Europe / Russian Federation / Krasnodar Krai / Krasnodar	Gallus gallus domesticus	Natalia Goncharova (State Research Center of Virology and Biotechnology (VECTOR) / Emerging Zoonotic Diseases and Influenza)	State Research Center of Virology and Biotechnology (VECTOR)		Natalia,Goncharova; Ivan,Susloparov; Natalia,Kolosova; Alexey,Danilenko; Juliya,Bulanovich; Vasiliy,Marchenko; Alexander,Ryzhikov		State Research Center of Virology and Biotechnology (VECTOR)		2021-01-05		2021-03-02	2021-03-02
EPI_ISL_1114760	EPI1848782|210224_58_H5N8_HA_Seg4	A/chicken/Krasnodar/334-01/2021	H5N8	Europe / Russian Federation / Krasnodar Krai / Krasnodar	Gallus gallus domesticus	Natalia Goncharova (State Research Center of Virology and Biotechnology (VECTOR) / Emerging Zoonotic Diseases and Influenza)	State Research Center of Virology and Biotechnology (VECTOR)		Natalia,Goncharova; Ivan,Susloparov; Natalia,Kolosova; Alexey,Danilenko; Juliya,Bulanovich; Vasiliy,Marchenko; Alexander,Ryzhikov		State Research Center of Virology and Biotechnology (VECTOR)		2021-01-05		2021-03-02	2021-03-02
EPI_ISL_1114748	EPI1848686|210224_46_H5N8_HA_Seg4	A/chicken/Rostov-on-Don/308-04/2020	H5N8	Europe / Russian Federation / Rostov Oblast / Rostov-on-Don	Gallus gallus domesticus	Natalia Goncharova (State Research Center of Virology and Biotechnology (VECTOR) / Emerging Zoonotic Diseases and Influenza)	State Research Center of Virology and Biotechnology (VECTOR)		Natalia,Goncharova; Ivan,Susloparov; Natalia,Kolosova; Alexey,Danilenko; Juliya,Bulanovich; Vasiliy,Marchenko; Alexander,Ryzhikov		State Research Center of Virology and Biotechnology (VECTOR)		2020-10-25		2021-03-02	2021-03-02
EPI_ISL_1114747	EPI1848678|210224_45_H5N8_HA_Seg4	A/chicken/Rostov-on-Don/308-03/2020	H5N8	Europe / Russian Federation / Rostov Oblast / Rostov-on-Don	Gallus gallus domesticus	Natalia Goncharova (State Research Center of Virology and Biotechnology (VECTOR) / Emerging Zoonotic Diseases and Influenza)	State Research Center of Virology and Biotechnology (VECTOR)		Natalia,Goncharova; Ivan,Susloparov; Natalia,Kolosova; Alexey,Danilenko; Juliya,Bulanovich; Vasiliy,Marchenko; Alexander,Ryzhikov		State Research Center of Virology and Biotechnology (VECTOR)		2020-10-25		2021-03-02	2021-03-02
EPI_ISL_1114746	EPI1848670|210224_44_H5N8_HA_Seg4	A/chicken/Rostov-on-Don/308-02/2020	H5N8	Europe / Russian Federation / Rostov Oblast / Rostov-on-Don	Gallus gallus domesticus	Natalia Goncharova (State Research Center of Virology and Biotechnology (VECTOR) / Emerging Zoonotic Diseases and Influenza)	State Research Center of Virology and Biotechnology (VECTOR)		Natalia,Goncharova; Ivan,Susloparov; Natalia,Kolosova; Alexey,Danilenko; Juliya,Bulanovich; Vasiliy,Marchenko; Alexander,Ryzhikov		State Research Center of Virology and Biotechnology (VECTOR)		2020-10-25		2021-03-02	2021-03-02
EPI_ISL_1114745	EPI1848662|210224_43_H5N8_HA_Seg4	A/chicken/Kostroma/304-10/2020	H5N8	Europe / Russian Federation / Kostroma Oblast / Kostroma	Gallus gallus domesticus	Natalia Goncharova (State Research Center of Virology and Biotechnology (VECTOR) / Emerging Zoonotic Diseases and Influenza)	State Research Center of Virology and Biotechnology (VECTOR)		Natalia,Goncharova; Ivan,Susloparov; Natalia,Kolosova; Alexey,Danilenko; Juliya,Bulanovich; Vasiliy,Marchenko; Alexander,Ryzhikov		State Research Center of Virology and Biotechnology (VECTOR)		2020-10-17		2021-03-02	2021-03-02
EPI_ISL_1114742	EPI1848654|210129_66_H5N8_HA_Seg4	A/chicken/Kostroma/304-08/2020	H5N8	Europe / Russian Federation / Kostroma Oblast / Kostroma	Gallus gallus domesticus	Natalia Goncharova (State Research Center of Virology and Biotechnology (VECTOR) / Emerging Zoonotic Diseases and Influenza)	State Research Center of Virology and Biotechnology (VECTOR)		Natalia,Goncharova; Ivan,Susloparov; Natalia,Kolosova; Alexey,Danilenko; Juliya,Bulanovich; Vasiliy,Marchenko; Alexander,Ryzhikov		State Research Center of Virology and Biotechnology (VECTOR)		2020-10-17		2021-03-02	2021-03-02
EPI_ISL_1114741	EPI1848646|210129_65_H5N8_HA_Seg4	A/chicken/Kostroma/304-06/2020	H5N8	Europe / Russian Federation / Kostroma Oblast / Kostroma	Gallus gallus domesticus	Natalia Goncharova (State Research Center of Virology and Biotechnology (VECTOR) / Emerging Zoonotic Diseases and Influenza)	State Research Center of Virology and Biotechnology (VECTOR)		Natalia,Goncharova; Ivan,Susloparov; Natalia,Kolosova; Alexey,Danilenko; Juliya,Bulanovich; Vasiliy,Marchenko; Alexander,Ryzhikov		State Research Center of Virology and Biotechnology (VECTOR)		2020-10-17		2021-03-02	2021-03-02
EPI_ISL_1114740	EPI1848638|210129_64_H5N8_HA_Seg4	A/chicken/Kostroma/304-04/2020	H5N8	Europe / Russian Federation / Kostroma Oblast / Kostroma	Gallus gallus domesticus	Natalia Goncharova (State Research Center of Virology and Biotechnology (VECTOR) / Emerging Zoonotic Diseases and Influenza)	State Research Center of Virology and Biotechnology (VECTOR)		Natalia,Goncharova; Ivan,Susloparov; Natalia,Kolosova; Alexey,Danilenko; Juliya,Bulanovich; Vasiliy,Marchenko; Alexander,Ryzhikov		State Research Center of Virology and Biotechnology (VECTOR)		2020-10-17		2021-03-02	2021-03-02
EPI_ISL_1114738	EPI1848630|210129_63_H5N8_HA_Seg4	A/chicken/Kostroma/304-03/2020	H5N8	Europe / Russian Federation / Kostroma Oblast / Kostroma	Gallus gallus domesticus	Natalia Goncharova (State Research Center of Virology and Biotechnology (VECTOR) / Emerging Zoonotic Diseases and Influenza)	State Research Center of Virology and Biotechnology (VECTOR)		Natalia,Goncharova; Ivan,Susloparov; Natalia,Kolosova; Alexey,Danilenko; Juliya,Bulanovich; Vasiliy,Marchenko; Alexander,Ryzhikov		State Research Center of Virology and Biotechnology (VECTOR)		2020-10-17		2021-03-02	2021-03-02
EPI_ISL_1114737	EPI1848622|210129_62_H5N8_HA_Seg4	A/chicken/Kostroma/304-01/2020	H5N8	Europe / Russian Federation / Kostroma Oblast / Kostroma	Gallus gallus domesticus	Natalia Goncharova (State Research Center of Virology and Biotechnology (VECTOR) / Emerging Zoonotic Diseases and Influenza)	State Research Center of Virology and Biotechnology (VECTOR)		Natalia,Goncharova; Ivan,Susloparov; Natalia,Kolosova; Alexey,Danilenko; Juliya,Bulanovich; Vasiliy,Marchenko; Alexander,Ryzhikov		State Research Center of Virology and Biotechnology (VECTOR)		2020-10-17		2021-03-02	2021-03-02
EPI_ISL_1114736	EPI1848614|210129_61_H5N8_HA_Seg4	A/chicken/Tyumen/302-02/2020	H5N8	Europe / Russian Federation / Tyumen Oblast / Tyumen	Gallus gallus domesticus	Natalia Goncharova (State Research Center of Virology and Biotechnology (VECTOR) / Emerging Zoonotic Diseases and Influenza)	State Research Center of Virology and Biotechnology (VECTOR)		Natalia,Goncharova; Ivan,Susloparov; Natalia,Kolosova; Alexey,Danilenko; Juliya,Bulanovich; Vasiliy,Marchenko; Alexander,Ryzhikov		State Research Center of Virology and Biotechnology (VECTOR)		2020-09-26		2021-03-02	2021-03-02
EPI_ISL_1114735	EPI1848606|210129_60_H5N8_HA_Seg4	A/chicken/Tyumen/302-01/2020	H5N8	Europe / Russian Federation / Tyumen Oblast / Tyumen	Gallus gallus domesticus	Natalia Goncharova (State Research Center of Virology and Biotechnology (VECTOR) / Emerging Zoonotic Diseases and Influenza)	State Research Center of Virology and Biotechnology (VECTOR)		Natalia,Goncharova; Ivan,Susloparov; Natalia,Kolosova; Alexey,Danilenko; Juliya,Bulanovich; Vasiliy,Marchenko; Alexander,Ryzhikov		State Research Center of Virology and Biotechnology (VECTOR)		2020-09-26		2021-03-02	2021-03-02
EPI_ISL_1058022	EPI1847764|A/chicken/Czech Republic/3099-2/2021	A/chicken/Czech Republic/3099-2/2021	H5N8	Europe / Czech Republic / Plzensky Kraj / Okres Plzen-Mesto / Bzi	Gallus gallus domesticus	Alexander Nagy (State Veterinary Institute Prague)	State Veterinary Institute Prague		Nagy,A; Cernikova,L; Stara,M		State Veterinary Institute Prague	3099-21_2_R41-NB15	2021-02-12		2021-02-23	2021-02-23
EPI_ISL_1058020	EPI1847748|A/chicken/Czech Republic/29392021	A/chicken/Czech Republic/29392021	H5N8	Europe / Czech Republic / Jihocesky Kraj / Okres Strakonice / Katovice	Gallus gallus domesticus	Alexander Nagy (State Veterinary Institute Prague)	State Veterinary Institute Prague				State Veterinary Institute Prague	2939-21_R41-NB13	2021-02-10		2021-02-23	2021-02-23
EPI_ISL_1039240	EPI1847025|A/chicken/Astrakhan/321-10/2020	A/chicken/Astrakhan/321-10/2020	H5N8	Europe / Russian Federation / Astrakhan Oblast	Gallus gallus domesticus	Natalia Goncharova (State Research Center of Virology and Biotechnology (VECTOR) / Emerging Zoonotic Diseases and Influenza)	State Research Center of Virology and Biotechnology (VECTOR)		Natalia,Goncharova; Ivan,Susloparov; Natalia,Kolosova; Alexey,Danilenko; Juliya,Bulanovich; Vasiliy,Marchenko; Alexander,Ryzhikov		State Research Center of Virology and Biotechnology (VECTOR)		2020-12-12		2021-03-02	2021-02-20
EPI_ISL_1039239	EPI1847017|A/chicken/Astrakhan/321-10/2020	A/chicken/Astrakhan/321-10/2020	H5N8	Europe / Russian Federation / Astrakhan Oblast	Gallus gallus domesticus	Natalia Goncharova (State Research Center of Virology and Biotechnology (VECTOR) / Emerging Zoonotic Diseases and Influenza)	State Research Center of Virology and Biotechnology (VECTOR)		Natalia,Goncharova; Ivan,Susloparov; Natalia,Kolosova; Alexey,Danilenko; Juliya,Bulanovich; Vasiliy,Marchenko; Alexander,Ryzhikov		State Research Center of Virology and Biotechnology (VECTOR)		2020-12-12		2021-03-02	2021-02-20
EPI_ISL_1039238	EPI1847009|A/chicken/Astrakhan/321-09/2020	A/chicken/Astrakhan/321-09/2020	H5N8	Europe / Russian Federation / Astrakhan Oblast	Gallus gallus domesticus	Natalia Goncharova (State Research Center of Virology and Biotechnology (VECTOR) / Emerging Zoonotic Diseases and Influenza)	State Research Center of Virology and Biotechnology (VECTOR)		Natalia,Goncharova; Ivan,Susloparov; Natalia,Kolosova; Alexey,Danilenko; Juliya,Bulanovich; Vasiliy,Marchenko; Alexander,Ryzhikov		State Research Center of Virology and Biotechnology (VECTOR)		2020-12-12		2021-03-02	2021-02-20
EPI_ISL_1039236	EPI1847001|A/chicken/Astrakhan/321-06/2020	A/chicken/Astrakhan/321-06/2020	H5N8	Europe / Russian Federation / Astrakhan Oblast	Gallus gallus domesticus	Natalia Goncharova (State Research Center of Virology and Biotechnology (VECTOR) / Emerging Zoonotic Diseases and Influenza)	State Research Center of Virology and Biotechnology (VECTOR)		Natalia,Goncharova; Ivan,Susloparov; Natalia,Kolosova; Alexey,Danilenko; Juliya,Bulanovich; Vasiliy,Marchenko; Alexander,Ryzhikov		State Research Center of Virology and Biotechnology (VECTOR)		2020-12-12		2021-03-02	2021-02-20
EPI_ISL_1039235	EPI1846993|A/chicken/Astrakhan/321-05/2020	A/chicken/Astrakhan/321-05/2020	H5N8	Europe / Russian Federation / Astrakhan Oblast	Gallus gallus domesticus	Natalia Goncharova (State Research Center of Virology and Biotechnology (VECTOR) / Emerging Zoonotic Diseases and Influenza)	State Research Center of Virology and Biotechnology (VECTOR)		Natalia,Goncharova; Ivan,Susloparov; Natalia,Kolosova; Alexey,Danilenko; Juliya,Bulanovich; Vasiliy,Marchenko; Alexander,Ryzhikov		State Research Center of Virology and Biotechnology (VECTOR)		2020-12-12		2021-03-02	2021-02-20
EPI_ISL_1039234	EPI1846985|A/chicken/Astrakhan/321-05/2020	A/chicken/Astrakhan/321-05/2020	H5N8	Europe / Russian Federation / Astrakhan Oblast	Gallus gallus domesticus	Natalia Goncharova (State Research Center of Virology and Biotechnology (VECTOR) / Emerging Zoonotic Diseases and Influenza)	State Research Center of Virology and Biotechnology (VECTOR)				State Research Center of Virology and Biotechnology (VECTOR)		2020-12-12		2021-02-20	2021-02-20
EPI_ISL_1039232	EPI1846977|A/chicken/Astrakhan/321-01/2020	A/chicken/Astrakhan/321-01/2020	H5N8	Europe / Russian Federation / Astrakhan Oblast	Gallus gallus domesticus	Natalia Goncharova (State Research Center of Virology and Biotechnology (VECTOR) / Emerging Zoonotic Diseases and Influenza)	State Research Center of Virology and Biotechnology (VECTOR)				State Research Center of Virology and Biotechnology (VECTOR)		2020-12-12		2021-02-20	2021-02-20
EPI_ISL_1039231	EPI1846969|A/chicken/Astrakhan/321-01/2020	A/chicken/Astrakhan/321-01/2020	H5N8	Europe / Russian Federation / Astrakhan Oblast	Gallus gallus domesticus	Natalia Goncharova (State Research Center of Virology and Biotechnology (VECTOR) / Emerging Zoonotic Diseases and Influenza)	State Research Center of Virology and Biotechnology (VECTOR)				State Research Center of Virology and Biotechnology (VECTOR)		2020-12-12		2021-02-20	2021-02-20
EPI_ISL_1033030	EPI1846872|A/chicken/Czech Republic/2502-2/2021	A/chicken/Czech Republic/2502-2/2021	H5N8	Europe / Czech Republic / Pardubicky kraj / Okres Chrudim / Ronov nad Doubravou; GPS 49°53'2.573''N, 15°32'2.451''E	Gallus gallus domesticus	Alexander Nagy (State Veterinary Institute Prague)	State Veterinary Institute Prague		Nagy,A; Cernikova,L; Stara,M		State Veterinary Institute Prague	2502/21-1_R39-NB04	2021-02-03		2021-02-19	2021-02-19
EPI_ISL_1033029	EPI1846864|A/chicken/Czech Republic/2502-1/2021	A/chicken/Czech Republic/2502-1/2021	H5N8	Europe / Czech Republic / Pardubicky kraj / Okres Chrudim / Ronov nad Doubravou; GPS 49°53'2.573''N, 15°32'2.451''E	Gallus gallus domesticus	Alexander Nagy (State Veterinary Institute Prague)	State Veterinary Institute Prague		Nagy,A; Cernikova,L; Stara,M		State Veterinary Institute Prague	2502/21-1_R39-NB03	2021-02-03		2021-02-25	2021-02-19
EPI_ISL_1033028	EPI1846856|A/chicken/ Czech Republic/2395/2021	A/chicken/Czech Republic/2395/2021	H5N8	Europe / Czech Republic / Stredocesky Kraj / Okres Benesov / Jankov	Gallus gallus domesticus	Alexander Nagy (State Veterinary Institute Prague)	State Veterinary Institute Prague		Nagy,A; Cernikova,L; Stara,M		State Veterinary Institute Prague	2395/21_R39-NB08	2021-02-02		2021-02-23	2021-02-19
EPI_ISL_977513	EPI1844083|A/chicken/Czech Republic/1566/2021	A/chicken/Czech Republic/1566-1/2021	H5N8	Europe / Czech Republic / Jihocesky Kraj / Okres Tabor / Dlouha Lhota/Chynov; GPS 49.3561703 N, 14.7742128 E	Gallus gallus domesticus	Alexander Nagy (State Veterinary Institute Prague)	State Veterinary Institute Prague		Nagy,A;Cernikova,L;Stara,M		State Veterinary Institute Prague	1566/21_R36-NB24	2021-01-22		2021-02-23	2021-02-11
EPI_ISL_660264	EPI1814627|A/Gallus_gallus/Belgium/12168_002/2020	A/Gallus_gallus/Belgium/12168_002/2020	H5N5	Europe / Belgium / Provincie West-Vlaanderen / Menen	Gallus gallus domesticus	Steven Van Borm (Sciensano, Department of Animal Infectious Diseases / Animal Infectious Diseases)	Sciensano, Department of Animal Infectious Diseases		Van Borm,Steven; Mathijs,Elisabeth; Vandenbussche,Frank; van den Berg,Thierry; Lambrecht,Bénédicte; Steensels,Mieke		Sciensano - Animal Infectious Diseases		2020-11-18		2020-11-27	2020-11-26
EPI_ISL_654845	EPI1814433|201107_13_H5N6_HA_Seg4	A/chicken/Thanh Hoa/VTC741/2020	H5N6	Asia / Vietnam / Tinh Thanh Hoa / Tan Binh	Gallus gallus domesticus	Natalia Goncharova (State Research Center of Virology and Biotechnology (VECTOR) / Emerging Zoonotic Diseases and Influenza)	State Research Center of Virology and Biotechnology (VECTOR)				State Research Center of Virology and Biotechnology (VECTOR)		2020-02-13		2020-11-25	2020-11-25
EPI_ISL_654830	EPI1814313|201107_45_H5N8_HA_Seg4	A/chicken/Omsk/30007/2020	H5N8	Europe / Russian Federation / Omsk Oblast / Omsk	Gallus gallus domesticus	Natalia Goncharova (State Research Center of Virology and Biotechnology (VECTOR) / Emerging Zoonotic Diseases and Influenza)	State Research Center of Virology and Biotechnology (VECTOR)		Natalia,Goncharova; Ivan,Susloparov; Natalia,Kolosova; Alexey,Danilenko; Juliya,Bulanovich; Vasiliy,Marchenko; Alexander,Ryzhikov		State Research Center of Virology and Biotechnology (VECTOR)		2020-09-03		2021-03-02	2020-11-25
EPI_ISL_654821	EPI1814241|201107_36_H5N8_HA_Seg4	A/chicken/Saratov/29801/2020	H5N8	Europe / Russian Federation / Saratov Oblast / Saratov	Gallus gallus domesticus	Natalia Goncharova (State Research Center of Virology and Biotechnology (VECTOR) / Emerging Zoonotic Diseases and Influenza)	State Research Center of Virology and Biotechnology (VECTOR)		Natalia,Goncharova; Ivan,Susloparov; Natalia,Kolosova; Alexey,Danilenko; Juliya,Bulanovich; Vasiliy,Marchenko; Alexander,Ryzhikov		State Research Center of Virology and Biotechnology (VECTOR)		2020-09-15		2021-03-02	2020-11-25
EPI_ISL_644161	EPI1813433|200828_84_H5N8_HA_Seg4	A/chicken/Chelyabinsk/404/2020	H5N8	Europe / Russian Federation / Chelyabinsk Oblast / Chelyabinsk	Gallus gallus domesticus	Natalia Goncharova (State Research Center of Virology and Biotechnology (VECTOR) / Emerging Zoonotic Diseases and Influenza)	State Research Center of Virology and Biotechnology (VECTOR)		Natalia,Goncharova; Ivan,Susloparov; Natalia,Kolosova; Alexey,Danilenko; Juliya,Bulanovich; Vasiliy,Marchenko; Alexander,Ryzhikov		State Research Center of Virology and Biotechnology (VECTOR)		2020-08-06		2021-03-02	2020-11-18
EPI_ISL_644160	EPI1813425|200828_83_H5N8_HA_Seg4	A/chicken/Chelyabinsk/403/2020	H5N8	Europe / Russian Federation / Chelyabinsk Oblast / Chelyabinsk	Gallus gallus domesticus	Natalia Goncharova (State Research Center of Virology and Biotechnology (VECTOR) / Emerging Zoonotic Diseases and Influenza)	State Research Center of Virology and Biotechnology (VECTOR)		Natalia,Goncharova; Ivan,Susloparov; Natalia,Kolosova; Alexey,Danilenko; Juliya,Bulanovich; Vasiliy,Marchenko; Alexander,Ryzhikov		State Research Center of Virology and Biotechnology (VECTOR)		2020-08-06		2021-03-02	2020-11-18
EPI_ISL_644158	EPI1813409|200828_81_H5N8_HA_Seg4	A/chicken/Omsk/0073/2020	H5N8	Europe / Russian Federation / Omsk Oblast / Omsk	Gallus gallus domesticus	Natalia Goncharova (State Research Center of Virology and Biotechnology (VECTOR) / Emerging Zoonotic Diseases and Influenza)	State Research Center of Virology and Biotechnology (VECTOR)		Natalia,Goncharova; Ivan,Susloparov; Natalia,Kolosova; Alexey,Danilenko; Juliya,Bulanovich; Vasiliy,Marchenko; Alexander,Ryzhikov		State Research Center of Virology and Biotechnology (VECTOR)		2020-08-17		2021-03-02	2020-11-18
EPI_ISL_644155	EPI1813385|200828_78_H5N8_HA_Seg4	A/chicken/Omsk/0119/2020	H5N8	Europe / Russian Federation / Omsk Oblast / Omsk	Gallus gallus domesticus	Natalia Goncharova (State Research Center of Virology and Biotechnology (VECTOR) / Emerging Zoonotic Diseases and Influenza)	State Research Center of Virology and Biotechnology (VECTOR)		Natalia,Goncharova; Ivan,Susloparov; Natalia,Kolosova; Alexey,Danilenko; Juliya,Bulanovich; Vasiliy,Marchenko; Alexander,Ryzhikov		State Research Center of Virology and Biotechnology (VECTOR)		2020-08-17		2021-03-02	2020-11-18
EPI_ISL_644154	EPI1813377|200828_77_H5N8_HA_Seg4	A/chicken/Omsk/0118/2020	H5N8	Europe / Russian Federation / Omsk Oblast / Omsk	Gallus gallus domesticus	Natalia Goncharova (State Research Center of Virology and Biotechnology (VECTOR) / Emerging Zoonotic Diseases and Influenza)	State Research Center of Virology and Biotechnology (VECTOR)		Natalia,Goncharova; Ivan,Susloparov; Natalia,Kolosova; Alexey,Danilenko; Juliya,Bulanovich; Vasiliy,Marchenko; Alexander,Ryzhikov		State Research Center of Virology and Biotechnology (VECTOR)		2020-08-17		2021-03-02	2020-11-18
EPI_ISL_644150	EPI1813345|200828_73_H5N8_HA_Seg4	A/chicken/Omsk/0112/2020	H5N8	Europe / Russian Federation / Omsk Oblast / Omsk	Gallus gallus domesticus	Natalia Goncharova (State Research Center of Virology and Biotechnology (VECTOR) / Emerging Zoonotic Diseases and Influenza)	State Research Center of Virology and Biotechnology (VECTOR)		Natalia,Goncharova; Ivan,Susloparov; Natalia,Kolosova; Alexey,Danilenko; Juliya,Bulanovich; Vasiliy,Marchenko; Alexander,Ryzhikov		State Research Center of Virology and Biotechnology (VECTOR)		2020-08-17		2021-03-02	2020-11-18
EPI_ISL_644148	EPI1813329|200828_71_H5N8_HA_Seg4	A/chicken/Chelyabinsk/404/2020	H5N8	Europe / Russian Federation / Chelyabinsk Oblast / Chelyabinsk	Gallus gallus domesticus	Natalia Goncharova (State Research Center of Virology and Biotechnology (VECTOR) / Emerging Zoonotic Diseases and Influenza)	State Research Center of Virology and Biotechnology (VECTOR)		Natalia,Goncharova; Ivan,Susloparov; Natalia,Kolosova; Alexey,Danilenko; Juliya,Bulanovich; Vasiliy,Marchenko; Alexander,Ryzhikov		State Research Center of Virology and Biotechnology (VECTOR)		2020-08-06		2021-03-02	2020-11-18
EPI_ISL_644147	EPI1813321|200828_70_H5N8_HA_Seg4	A/chicken/Chelyabinsk/403/2020	H5N8	Europe / Russian Federation / Chelyabinsk Oblast / Chelyabinsk	Gallus gallus domesticus	Natalia Goncharova (State Research Center of Virology and Biotechnology (VECTOR) / Emerging Zoonotic Diseases and Influenza)	State Research Center of Virology and Biotechnology (VECTOR)		Natalia,Goncharova; Ivan,Susloparov; Natalia,Kolosova; Alexey,Danilenko; Juliya,Bulanovich; Vasiliy,Marchenko; Alexander,Ryzhikov		State Research Center of Virology and Biotechnology (VECTOR)		2020-08-06		2021-03-02	2020-11-18
EPI_ISL_644146	EPI1813313|200828_69_H5N8_HA_Seg4	A/chicken/Chelyabinsk/402/2020	H5N8	Europe / Russian Federation / Chelyabinsk Oblast / Chelyabinsk	Gallus gallus domesticus	Natalia Goncharova (State Research Center of Virology and Biotechnology (VECTOR) / Emerging Zoonotic Diseases and Influenza)	State Research Center of Virology and Biotechnology (VECTOR)		Natalia,Goncharova; Ivan,Susloparov; Natalia,Kolosova; Alexey,Danilenko; Juliya,Bulanovich; Vasiliy,Marchenko; Alexander,Ryzhikov		State Research Center of Virology and Biotechnology (VECTOR)		2020-08-06		2021-03-02	2020-11-18
EPI_ISL_644145	EPI1813305|200828_68_H5N8_HA_Seg4	A/chicken/Chelyabinsk/401/2020	H5N8	Europe / Russian Federation / Chelyabinsk Oblast / Chelyabinsk	Gallus gallus domesticus	Natalia Goncharova (State Research Center of Virology and Biotechnology (VECTOR) / Emerging Zoonotic Diseases and Influenza)	State Research Center of Virology and Biotechnology (VECTOR)		Natalia,Goncharova; Ivan,Susloparov; Natalia,Kolosova; Alexey,Danilenko; Juliya,Bulanovich; Vasiliy,Marchenko; Alexander,Ryzhikov		State Research Center of Virology and Biotechnology (VECTOR)		2020-08-06		2021-03-02	2020-11-18
EPI_ISL_644140	EPI1813265|200828_63_H5N8_HA_Seg4	A/chicken/Omsk/0073/2020	H5N8	Europe / Russian Federation / Omsk Oblast / Omsk	Gallus gallus domesticus	Natalia Goncharova (State Research Center of Virology and Biotechnology (VECTOR) / Emerging Zoonotic Diseases and Influenza)	State Research Center of Virology and Biotechnology (VECTOR)		Natalia,Goncharova; Ivan,Susloparov; Natalia,Kolosova; Alexey,Danilenko; Juliya,Bulanovich; Vasiliy,Marchenko; Alexander,Ryzhikov		State Research Center of Virology and Biotechnology (VECTOR)		2020-08-17		2021-03-02	2020-11-18
EPI_ISL_644135	EPI1813225|200828_58_H5N8_HA_Seg4	A/chicken/Omsk/0119/2020	H5N8	Europe / Russian Federation / Omsk Oblast / Omsk	Gallus gallus domesticus	Natalia Goncharova (State Research Center of Virology and Biotechnology (VECTOR) / Emerging Zoonotic Diseases and Influenza)	State Research Center of Virology and Biotechnology (VECTOR)		Natalia,Goncharova; Ivan,Susloparov; Natalia,Kolosova; Alexey,Danilenko; Juliya,Bulanovich; Vasiliy,Marchenko; Alexander,Ryzhikov		State Research Center of Virology and Biotechnology (VECTOR)		2020-08-17		2021-03-02	2020-11-18
EPI_ISL_644134	EPI1813217|200828_57_H5N8_HA_Seg4	A/chicken/Omsk/0118/2020	H5N8	Europe / Russian Federation / Omsk Oblast / Omsk	Gallus gallus domesticus	Natalia Goncharova (State Research Center of Virology and Biotechnology (VECTOR) / Emerging Zoonotic Diseases and Influenza)	State Research Center of Virology and Biotechnology (VECTOR)		Natalia,Goncharova; Ivan,Susloparov; Natalia,Kolosova; Alexey,Danilenko; Juliya,Bulanovich; Vasiliy,Marchenko; Alexander,Ryzhikov		State Research Center of Virology and Biotechnology (VECTOR)		2020-08-17		2021-03-02	2020-11-18
EPI_ISL_644126	EPI1813153|200828_49_H5N8_HA_Seg4	A/chicken/Omsk/0112/2020	H5N8	Europe / Russian Federation / Omsk Oblast / Omsk	Gallus gallus domesticus	Natalia Goncharova (State Research Center of Virology and Biotechnology (VECTOR) / Emerging Zoonotic Diseases and Influenza)	State Research Center of Virology and Biotechnology (VECTOR)		Natalia,Goncharova; Ivan,Susloparov; Natalia,Kolosova; Alexey,Danilenko; Juliya,Bulanovich; Vasiliy,Marchenko; Alexander,Ryzhikov		State Research Center of Virology and Biotechnology (VECTOR)		2020-08-17		2021-03-02	2020-11-18
EPI_ISL_603132	EPI1807231|A/chicken/Netherlands/20016597-026030/2020	A/chicken/Netherlands/20016597-026030/2020	H5N8	Europe / Netherlands / Provincie Gelderland / West Maas en Waal / Altforst	Gallus gallus domesticus	Rene Heutink (Wageningen Bioveterinary Research)	Wageningen Bioveterinary Research	20016597-026-030	Beerens, Nancy; Harders, Frank; Verschuren-Pritz, Sylvia; Roose, Marit; Germeraad, Evelien; Engelsma, Marc; Bossers, Alex; Heutink, Rene		Wageningen Bioveterinary Research		2020-10-28		2020-10-30	2020-10-30
EPI_ISL_525441	EPI1800012|A/chicken/Poland/004/2020	A/chicken/Poland/004/2020	H5N8	Europe / Poland / Lublin Voivodeship	Gallus gallus domesticus	Edyta Świętoń (National Veterinary Research Institut Poland, PIWet-PIB)	National Veterinary Research Institut Poland, PIWet-PIB		E. Swieton, K. Smietanka		National Veterinary Research Institut Poland, PIWet-PIB		2020-01-02		2020-08-29	2020-08-29
EPI_ISL_525440	EPI1800020|A/chicken/Poland/003/2020	A/chicken/Poland/003/2020	H5N8	Europe / Poland / Lublin Voivodeship	Gallus gallus domesticus	Edyta Świętoń (National Veterinary Research Institut Poland, PIWet-PIB)	National Veterinary Research Institut Poland, PIWet-PIB		E. Swieton, K. Smietanka		National Veterinary Research Institut Poland, PIWet-PIB		2020-01-02		2020-08-29	2020-08-29
EPI_ISL_525439	EPI1800003|A/laying_hen/Poland/002/2020	A/laying_hen/Poland/002/2020	H5N8	Europe / Poland / Greater Poland Voivodeship	Gallus gallus domesticus	Edyta Świętoń (National Veterinary Research Institut Poland, PIWet-PIB)	National Veterinary Research Institut Poland, PIWet-PIB		E. Swieton, K. Smietanka		National Veterinary Research Institut Poland, PIWet-PIB		2020-01-01		2020-08-29	2020-08-29
EPI_ISL_415197	EPI1711375|A/chicken/Germany-SN/AI00276/2020	A/chicken/Germany-SN/AI00276/2020	H5N8	Europe / Germany / Saxony / Regierungsbezirk Leipzig / Leipzig	Gallus gallus domesticus	Jacqueline King (Friedrich-Loeffler-Institut)	Friedrich-Loeffler-Institut				Landesuntersuchungsanstalt für das Gesundheits- und Veterinärwesen Sachsen		2020-03-12		2020-03-17	2020-03-17
EPI_ISL_410987	EPI1694134|A/chicken/Denmark/S02750-3/2020	A/chicken/Denmark/S02750-3/2020	H5N1	Europe / Denmark / Region Nordjylland	Gallus gallus domesticus	Charlotte Kristiane Hjulsager (Statens Serum Institute / Microbiological Diagnostic and Virology)	Statens Serum Institute	S-02750-3	C.K.Hjulsager, J.S.Krog.		Statens Serumm Institute		2020-01-28		2020-02-19	2020-02-19
EPI_ISL_7623299	EPI1942978|A/Columba_palumbus/Belgium/2928_004/2021	A/Columba_palumbus/Belgium/2928_004/2021	H5N8	Europe / Belgium / Provincie Oost-Vlaanderen / Erembodegem	Pigeon	Steven Van Borm (Sciensano, Department of Animal Infectious Diseases / Animal Infectious Diseases)	Sciensano, Department of Animal Infectious Diseases		Van Borm, Steven; Vandenbussche, Frank; Roupie, Virginie; Lambrecht, Benedicte; Steensels, Mieke		Sciensano - Animal Infectious Diseases		2021-03-01		2021-12-14	2021-12-14
EPI_ISL_6931008	EPI1937639|A/domestic_goose/Poland/H1931-T1/2021	A/domestic_goose/Poland/H1931-T1/2021	H5N1	Europe / Poland / Lubusz Voivodeship	Domestic goose	Edyta Świętoń (National Veterinary Research Institut Poland, PIWet-PIB)	National Veterinary Research Institut Poland, PIWet-PIB		E. Swieton, K. Smietanka		National Veterinary Research Institut Poland, PIWet-PIB		2021-11-03		2021-12-01	2021-12-01
EPI_ISL_5865695	EPI1924318|A/green-winged-teal/Georgia/DT-22246/2020	A/green-winged-teal/Georgia/DT-22246/2020	H5N8	Asia / Georgia	Green-winged teal	Nicola Lewis (Royal Veterinary College)	Royal Veterinary College		Fouchier, R.A.M.; Vuong, O.; Scheuer, R.D.; Lopes, S.; Lewis, N.S.		Erasmus Medical Center		2020-09-29		2021-11-02	2021-11-02
EPI_ISL_5863749	EPI1924270|A/green-winged-teal/Georgia/DT-22894/2020	A/green-winged-teal/Georgia/DT-22894/2020	H5N3	Asia / Georgia	Green-winged teal	Nicola Lewis (Royal Veterinary College)	Royal Veterinary College		Fouchier, R.A.M.; Vuong, O.; Scheuer, R.D.; Lopes, S.; Lewis, N.S.		Erasmus Medical Center		2020-10-20		2021-11-03	2021-11-02
EPI_ISL_5863567	EPI1924238|A/green-winged-teal/Georgia/DT-22392/2020	A/green-winged-teal/Georgia/DT-22392/2020	H5N8	Asia / Georgia	Green-winged teal	Nicola Lewis (Royal Veterinary College)	Royal Veterinary College		Fouchier, R.A.M.; Vuong, O.; Scheuer, R.D.; Lopes, S.; Lewis, N.S.		Erasmus Medical Center		2020-10-06		2021-11-02	2021-11-02
EPI_ISL_5863557	EPI1924229|A/green-winged-teal/Georgia/DT-22978/2020	A/green-winged-teal/Georgia/DT-22978/2020	H5N8	Asia / Georgia	Green-winged teal	Nicola Lewis (Royal Veterinary College)	Royal Veterinary College		Fouchier, R.A.M.; Vuong, O.; Scheuer, R.D.; Lopes, S.; Lewis, N.S.		Erasmus Medical Center		2020-10-23		2021-11-02	2021-11-02
EPI_ISL_5863497	EPI1924221|A/green-winged-teal/Georgia/DT-23070/2020_27-Oct-2020	A/green-winged-teal/Georgia/DT-23070/2020	H5N8	Asia / Georgia	Green-winged teal	Nicola Lewis (Royal Veterinary College)	Royal Veterinary College		Fouchier, R.A.M.; Vuong, O.; Scheuer, R.D.; Lopes, S.; Lewis, N.S.		Erasmus Medical Center		2020-10-27		2021-11-02	2021-11-02
EPI_ISL_5863490	EPI1924205|A/green-winged-teal/Georgia/DT-22792/2020	A/green-winged-teal/Georgia/DT-22792/2020	H5N8	Asia / Georgia	Green-winged teal	Nicola Lewis (Royal Veterinary College)	Royal Veterinary College		Fouchier, R.A.M.; Vuong, O.; Scheuer, R.D.; Lopes, S.; Lewis, N.S.		Erasmus Medical Center		2020-10-16		2021-11-02	2021-11-02
EPI_ISL_5863447	EPI1924197|A/green-winged-teal/Georgia/DT-22332/2020	A/green-winged-teal/Georgia/DT-22332/2020	H5N8	Asia / Georgia	Green-winged teal	Nicola Lewis (Royal Veterinary College)	Royal Veterinary College		Fouchier, R.A.M.; Vuong, O.; Scheuer, R.D.; Lopes, S.; Lewis, N.S.		Erasmus Medical Center		2020-10-02		2021-11-02	2021-11-02
EPI_ISL_5862398	EPI1924172|A/green-winged-teal/Georgia/DT-22810/2020	A/green-winged-teal/Georgia/DT-22810/2020	H5N8	Asia / Georgia	Green-winged teal	Nicola Lewis (Royal Veterinary College)	Royal Veterinary College		Fouchier,R.A.M.; Vuong,O.; Scheuer,R.D.; Lopes,S.; Lewis,N.S.		Erasmus Medical Center		2020-10-16		2021-11-02	2021-11-02
EPI_ISL_5260452	EPI1921510|23.4	A/green-winged teal/Guangdong/SD004/2021	H5N8	Asia / China / Guangdong	Green-winged teal	Pengfei Cui (Harbin Veterinary Research Institute (CAAS) / Ministry of Agriculture)	Harbin Veterinary Research Institute (CAAS)		Pengfei Cui, Guohua Deng, Hualan Chen		Harbin Veterinary Research Institute (CAAS)		2021-01-20		2021-10-18	2021-10-18
EPI_ISL_4057712	EPI1894947|A/ruddy turnstone/Delaware Bay/374/2020	A/ruddy turnstone/Delaware Bay/374/2020	H5N9	North America / United States	Arenaria interpres				Direct Submission				2020-05-29	passage_history:E1		2021-04-06
EPI_ISL_6781406	EPI1930817|A/Whooper Swan/Khuvsgul/#4/2020	A/Whooper Swan/Khuvsgul/#4/2020	H5N6	Asia / Mongolia	Whooper swan				Duong,B.T.; Than,D.D.; Ulaankhuu,A.; Yeo,S.J.; Park,H.				2020-05	EGGS P2		2021-09-12
EPI_ISL_6781405	EPI1930809|A/Whooper Swan/Khuvsgul/#1/2020	A/Whooper Swan/Khuvsgul/#1/2020	H5N6	Asia / Mongolia	Whooper swan				Duong,B.T.; Than,D.D.; Ulaankhuu,A.; Yeo,S.J.; Park,H.				2020-05	EGGS P2		2021-09-12
EPI_ISL_6781200	EPI1930590|A/Whooper swan/Mongolia/03/2020	A/Whooper swan/Mongolia/03/2020	H5N6	Asia / Mongolia	Whooper swan				Ankhanbaatar,U.; Sainnokhoi,T.; Settypalli,T.B.K.; Datta,S.; Gombo-Ochir,D.; Khanui,B.; Dorj,G.; Basan,G.; Cattoli,G.; Dundon,W.G.; Lamien,C.				2020-04			2021-03-03
EPI_ISL_6781195	EPI1930588|A/Whooper swan/Mongolia/01/2020	A/Whooper swan/Mongolia/01/2020	H5N6	Asia / Mongolia	Whooper swan				Ankhanbaatar,U.; Sainnokhoi,T.; Settypalli,T.B.K.; Datta,S.; Gombo-Ochir,D.; Khanui,B.; Dorj,G.; Basan,G.; Cattoli,G.; Dundon,W.G.; Lamien,C.				2020-04			2021-03-03
EPI_ISL_5260463	EPI1921598|36.4	A/whooper swan/Shanxi/4-2/2020	H5N8	Asia / China / Shanxi	Whooper swan	Pengfei Cui (Harbin Veterinary Research Institute (CAAS) / Ministry of Agriculture)	Harbin Veterinary Research Institute (CAAS)		Pengfei Cui, Guohua Deng, Hualan Chen		Harbin Veterinary Research Institute (CAAS)		2020-11-10		2021-10-18	2021-10-18
EPI_ISL_5260462	EPI1921590|35.4	A/whooper swan/Shanxi/4-1/2020	H5N8	Asia / China / Shanxi	Whooper swan	Pengfei Cui (Harbin Veterinary Research Institute (CAAS) / Ministry of Agriculture)	Harbin Veterinary Research Institute (CAAS)		Pengfei Cui, Guohua Deng, Hualan Chen		Harbin Veterinary Research Institute (CAAS)		2020-11-10		2021-10-18	2021-10-18
EPI_ISL_5260461	EPI1921582|34.4	A/whooper swan/Shandong/SC188/2021	H5N8	Asia / China / Shandong	Whooper swan	Pengfei Cui (Harbin Veterinary Research Institute (CAAS) / Ministry of Agriculture)	Harbin Veterinary Research Institute (CAAS)		Pengfei Cui, Guohua Deng, Hualan Chen		Harbin Veterinary Research Institute (CAAS)		2021-02-22		2021-10-18	2021-10-18
EPI_ISL_5260460	EPI1921574|33.4	A/whooper swan/Shandong/SC200/2021	H5N8	Asia / China / Shandong	Whooper swan	Pengfei Cui (Harbin Veterinary Research Institute (CAAS) / Ministry of Agriculture)	Harbin Veterinary Research Institute (CAAS)		Pengfei Cui, Guohua Deng, Hualan Chen		Harbin Veterinary Research Institute (CAAS)		2021-01-23		2021-10-18	2021-10-18
EPI_ISL_5260459	EPI1921566|32.4	A/whooper swan/Shandong/SC199/2021	H5N8	Asia / China / Shandong	Whooper swan	Pengfei Cui (Harbin Veterinary Research Institute (CAAS) / Ministry of Agriculture)	Harbin Veterinary Research Institute (CAAS)		Pengfei Cui, Guohua Deng, Hualan Chen		Harbin Veterinary Research Institute (CAAS)		2021-01-23		2021-10-18	2021-10-18
EPI_ISL_5260458	EPI1921558|31.4	A/whooper swan/Shandong/SC198/2021	H5N8	Asia / China / Shandong	Whooper swan	Pengfei Cui (Harbin Veterinary Research Institute (CAAS) / Ministry of Agriculture)	Harbin Veterinary Research Institute (CAAS)		Pengfei Cui, Guohua Deng, Hualan Chen		Harbin Veterinary Research Institute (CAAS)		2021-01-23		2021-10-18	2021-10-18
EPI_ISL_5260457	EPI1921550|30.4	A/whooper swan/Shandong/SC195/2021	H5N8	Asia / China / Shandong	Whooper swan	Pengfei Cui (Harbin Veterinary Research Institute (CAAS) / Ministry of Agriculture)	Harbin Veterinary Research Institute (CAAS)		Pengfei Cui, Guohua Deng, Hualan Chen		Harbin Veterinary Research Institute (CAAS)		2021-01-23		2021-10-18	2021-10-18
EPI_ISL_5260456	EPI1921542|29.4	A/whooper swan/Shandong/SC185/2021	H5N8	Asia / China / Shandong	Whooper swan	Pengfei Cui (Harbin Veterinary Research Institute (CAAS) / Ministry of Agriculture)	Harbin Veterinary Research Institute (CAAS)		Pengfei Cui, Guohua Deng, Hualan Chen		Harbin Veterinary Research Institute (CAAS)		2021-02-22		2021-10-18	2021-10-18
EPI_ISL_5260455	EPI1921534|28.4	A/whooper swan/Shandong/SC176/2021	H5N8	Asia / China / Shandong	Whooper swan	Pengfei Cui (Harbin Veterinary Research Institute (CAAS) / Ministry of Agriculture)	Harbin Veterinary Research Institute (CAAS)		Pengfei Cui, Guohua Deng, Hualan Chen		Harbin Veterinary Research Institute (CAAS)		2021-02-22		2021-10-18	2021-10-18
EPI_ISL_4061713	EPI1896403|A/whooper swan/Fukushima/0701B002/2021	A/whooper swan/Fukushima/0701B002/2021	H5N8	Asia / Japan / Fukushima	Whooper swan				Sakoda,Y.; Isoda,N.; Hiono,T.				2021-02-08	nonstructural protein 2		2021-05-20
EPI_ISL_4061712	EPI1896395|A/whooper swan/Miyagi/0402B001/2021	A/whooper swan/Miyagi/0402B001/2021	H5N8	Asia / Japan / Miyagi	Whooper swan				Sakoda,Y.; Isoda,N.; Hiono,T.				2021-02-17	nonstructural protein 2		2021-05-20
EPI_ISL_1938478	EPI1859381|A/whooper swan/Henan/SMQ9/2020	A/whooper swan/Henan/SMQ9/2020	H5N8	Asia / China / Henan Province	Whooper swan	Hongliang Chai (Northeast Forestry University / College of Wildlife Resources)	Northeast Forestry University				College of Wildlife and Protected Areas, Northeast Forestry University		2020-11-10		2021-05-07	2021-05-07
EPI_ISL_1938309	EPI1859373|A/whooper swan/Henan/SM111/2020	A/whooper swan/Henan/SM111/2020	H5N8	Asia / China / Henan Province	Whooper swan	Hongliang Chai (Northeast Forestry University / College of Wildlife Resources)	Northeast Forestry University				College of Wildlife and Protected Areas, Northeast Forestry University		2020-11-10		2021-05-07	2021-05-07
EPI_ISL_1938307	EPI1859365|A/whooper swan/Henan/SM86/2020	A/whooper swan/Henan/SM86/2020	H5N8	Asia / China / Henan Province	Whooper swan	Hongliang Chai (Northeast Forestry University / College of Wildlife Resources)	Northeast Forestry University				College of Wildlife and Protected Areas, Northeast Forestry University		2020-11-10		2021-05-07	2021-05-07
EPI_ISL_1937892	EPI1859357|A/whooper swan/Henan/SM76/2020	A/whooper swan/Henan/SM76/2020	H5N8	Asia / China / Henan Province	Whooper swan	Hongliang Chai (Northeast Forestry University / College of Wildlife Resources)	Northeast Forestry University				College of Wildlife and Protected Areas, Northeast Forestry University		2020-11-10		2021-05-07	2021-05-07
EPI_ISL_1937891	EPI1859349|A/whooper swan/Henan/SM61/2020	A/whooper swan/Henan/SM61/2020	H5N8	Asia / China / Henan Province	Whooper swan	Hongliang Chai (Northeast Forestry University / College of Wildlife Resources)	Northeast Forestry University				College of Wildlife and Protected Areas, Northeast Forestry University		2020-11-10		2021-05-07	2021-05-07
EPI_ISL_1937890	EPI1859341|A/whooper swan/Henan/SM31/2020	A/whooper swan/Henan/SM31/2020	H5N8	Asia / China / Henan Province	Whooper swan	Hongliang Chai (Northeast Forestry University / College of Wildlife Resources)	Northeast Forestry University				College of Wildlife and Protected Areas, Northeast Forestry University		2020-11-10		2021-05-07	2021-05-07
EPI_ISL_1937889	EPI1859333|A/whooper swan/Henan/SM16/2020	A/whooper swan/Henan/SM16/2020	H5N8	Asia / China / Henan Province	Whooper swan	Hongliang Chai (Northeast Forestry University / College of Wildlife Resources)	Northeast Forestry University				College of Wildlife and Protected Areas, Northeast Forestry University		2020-11-10		2021-05-07	2021-05-07
EPI_ISL_1937884	EPI1859325|A/whooper swan/Henan/SM1/2020	A/whooper swan/Henan/SM1/2020	H5N8	Asia / China / Henan Province	Whooper swan	Hongliang Chai (Northeast Forestry University / College of Wildlife Resources)	Northeast Forestry University				College of Wildlife and Protected Areas, Northeast Forestry University		2020-11-10		2021-05-07	2021-05-07
EPI_ISL_1937883	EPI1859317|A/whooper swan/Henan/SMQ7/2020	A/whooper swan/Henan/SMQ7/2020	H5N8	Asia / China / Henan Province	Whooper swan	Hongliang Chai (Northeast Forestry University / College of Wildlife Resources)	Northeast Forestry University				College of Wildlife and Protected Areas, Northeast Forestry University		2020-11-09		2021-05-07	2021-05-07
EPI_ISL_1834185	EPI1859309|A/whooper swan/Henan/SMQ6/2020	A/whooper swan/Henan/SMQ6/2020	H5N8	Asia / China / Henan Province	Whooper swan	Hongliang Chai (Northeast Forestry University / College of Wildlife Resources)	Northeast Forestry University				College of Wildlife and Protected Areas, Northeast Forestry University		2020-11-06		2021-05-07	2021-05-03
EPI_ISL_1829205	EPI1859003|A/whooper swan/Henan/SMQ5/2020	A/whooper swan/Henan/SMQ5/2020	H5N8	Asia / China / Henan Province	Whooper swan	Hongliang Chai (Northeast Forestry University / College of Wildlife Resources)	Northeast Forestry University				College of Wildlife and Protected Areas, Northeast Forestry University		2020-11-02		2021-05-03	2021-05-03
EPI_ISL_1760455	EPI1858874|A/whooper swan/Shanxi/SX116/2020	A/whooper swan/Shanxi/SX116/2020	H5N2	Asia / China / Shanxi Province	Whooper swan	Hongliang Chai (Northeast Forestry University / College of Wildlife Resources)	Northeast Forestry University				College of Wildlife and Protected Areas, Northeast Forestry University		2020-11-10		2021-04-28	2021-04-28
EPI_ISL_1760454	EPI1858866|A/whooper swan/Shanxi/SX106/2020	A/whooper swan/Shanxi/SX106/2020	H5N8	Asia / China / Shanxi Province	Whooper swan	Hongliang Chai (Northeast Forestry University / College of Wildlife Resources)	Northeast Forestry University				College of Wildlife and Protected Areas, Northeast Forestry University		2020-11-10		2021-04-28	2021-04-28
EPI_ISL_1760453	EPI1858858|A/whooper swan/Shanxi/SX56/2020	A/whooper swan/Shanxi/SX56/2020	H5N8	Asia / China / Shanxi Province	Whooper swan	Hongliang Chai (Northeast Forestry University / College of Wildlife Resources)	Northeast Forestry University				College of Wildlife and Protected Areas, Northeast Forestry University		2020-11-10		2021-04-28	2021-04-28
EPI_ISL_1760452	EPI1858850|A/whooper swan/Shanxi/SX31/2020	A/whooper swan/Shanxi/SX31/2020	H5N8	Asia / China / Shanxi Province	Whooper swan	Hongliang Chai (Northeast Forestry University / College of Wildlife Resources)	Northeast Forestry University				College of Wildlife and Protected Areas, Northeast Forestry University		2020-11-10		2021-04-28	2021-04-28
EPI_ISL_1760451	EPI1858842|A/whooper swan/Shanxi/SX16/2020	A/whooper swan/Shanxi/SX16/2020	H5N8	Asia / China / Shanxi Province	Whooper swan	Hongliang Chai (Northeast Forestry University / College of Wildlife Resources)	Northeast Forestry University				College of Wildlife and Protected Areas, Northeast Forestry University		2020-11-10		2021-04-28	2021-04-28
EPI_ISL_1760450	EPI1858834|A/whooper swan/Shaanxi/SXY2-1/2020	A/whooper swan/Shaanxi/SXY2-1/2020	H5N8	Asia / China / Shaanxi Province	Whooper swan	Hongliang Chai (Northeast Forestry University / College of Wildlife Resources)	Northeast Forestry University				College of Wildlife and Protected Areas, Northeast Forestry University		2020-11-10		2021-04-28	2021-04-28
EPI_ISL_1760447	EPI1858818|A/whooper swan/Shaanxi/SXY66/2020	A/whooper swan/Shaanxi/SXY66/2020	H5N8	Asia / China / Shaanxi Province	Whooper swan	Hongliang Chai (Northeast Forestry University / College of Wildlife Resources)	Northeast Forestry University				College of Wildlife and Protected Areas, Northeast Forestry University		2020-11-10		2021-04-28	2021-04-28
EPI_ISL_1760446	EPI1858810|A/whooper swan/Shaanxi/SXY26/2020	A/whooper swan/Shaanxi/SXY26/2020	H5N8	Asia / China / Shaanxi Province	Whooper swan	Hongliang Chai (Northeast Forestry University / College of Wildlife Resources)	Northeast Forestry University				College of Wildlife and Protected Areas, Northeast Forestry University		2020-11-09		2021-04-28	2021-04-28
EPI_ISL_707016	EPI1831872|A/Whooper swan/Mongolia/25/2020	A/Whooper swan/Mongolia/25/2020	H5N6	Asia / Mongolia	Whooper swan				Jeong,S.; Otgontogtokh,N.; Lee,D.-H.; Davganyam,B.; Lee,S.-H.; Cho,A.Y.; Tseren-Ochir,E.-O.; Song,C.-S.				2020-04-30			2020-08-11
EPI_ISL_707015	EPI1831864|A/Whooper swan/Mongolia/24/2020	A/Whooper swan/Mongolia/24/2020	H5N6	Asia / Mongolia	Whooper swan				Jeong,S.; Otgontogtokh,N.; Lee,D.-H.; Davganyam,B.; Lee,S.-H.; Cho,A.Y.; Tseren-Ochir,E.-O.; Song,C.-S.				2020-04-21			2020-08-11
EPI_ISL_625671	EPI1811644|A/whooper swan/Inner Mongolia/w1-1/2020	A/whooper swan/Inner Mongolia/w1-1/2020	H5N8	Asia / China / Inner Mongolia Autonomous Region	Whooper swan	Hongliang Chai (Northeast Forestry University / College of Wildlife Resources)	Northeast Forestry University				College of Wildlife and Protected Areas, Northeast Forestry University	w1-1	2020-10-17		2021-03-27	2020-11-07
EPI_ISL_7570634	EPI1942304|A/goose/Croatia/107/2021	A/goose/Croatia/107/2021	H5N1	Europe / Croatia / Sisacko-Moslavacka Zupanija / Staro Pracno	Anser anser domesticus	Vladimir Savić (Croatian Veterinary Institute / Poultry Centre)	Croatian Veterinary Institute		Savić, Vladimir		Croatian Veterinary Institute, Poultry Centre	V-107/21	2021-11-18		2021-12-13	2021-12-13
EPI_ISL_6511912	EPI1927681|A/goose/Czech Republic/20689-27T/2021	A/goose/Czech Republic/20689-27T/2021	H5N1	Europe / Czech Republic / Vysocina Kraj / Okres Jihlava / Rohozna	Anser anser domesticus	Alexander Nagy (State Veterinary Institute Prague)	State Veterinary Institute Prague		Nagy,Alexander;Cernikova,Lenka;Stara,Martina		State Veterinary Institute Prague		2021-10-22		2021-11-19	2021-11-19
EPI_ISL_5323346	EPI1921680|A/goose/Czech Republic/18520-1/2021 H5	A/goose/Czech Republic/18520-1/2021	H5N1	Europe / Czech Republic / Stredocesky Kraj / Okres Pribram / Trhove Dusniky; Zip Code:26101	Anser anser domesticus	Alexander Nagy (State Veterinary Institute Prague)	State Veterinary Institute Prague		Alexander,Nagy; Lenka,Cernikova; Martina,Stara		State Veterinary Institute Prague		2021-09-27		2021-10-19	2021-10-19
EPI_ISL_654831	EPI1814321|201107_46_H5N8_HA_Seg4	A/goose/Omsk/30009/2020	H5N8	Europe / Russian Federation / Omsk Oblast / Omsk	Anser anser domesticus	Natalia Goncharova (State Research Center of Virology and Biotechnology (VECTOR) / Emerging Zoonotic Diseases and Influenza)	State Research Center of Virology and Biotechnology (VECTOR)		Natalia,Goncharova; Ivan,Susloparov; Natalia,Kolosova; Alexey,Danilenko; Juliya,Bulanovich; Vasiliy,Marchenko; Alexander,Ryzhikov		State Research Center of Virology and Biotechnology (VECTOR)		2020-09-03		2021-03-02	2020-11-25
EPI_ISL_654829	EPI1814305|201107_44_H5N8_HA_Seg4	A/goose/Omsk/30006/2020	H5N8	Europe / Russian Federation / Omsk Oblast / Omsk	Anser anser domesticus	Natalia Goncharova (State Research Center of Virology and Biotechnology (VECTOR) / Emerging Zoonotic Diseases and Influenza)	State Research Center of Virology and Biotechnology (VECTOR)		Natalia,Goncharova; Ivan,Susloparov; Natalia,Kolosova; Alexey,Danilenko; Juliya,Bulanovich; Vasiliy,Marchenko; Alexander,Ryzhikov		State Research Center of Virology and Biotechnology (VECTOR)		2020-09-03		2021-03-02	2020-11-25
EPI_ISL_654828	EPI1814297|201107_43_H5N8_HA_Seg4	A/goose/Omsk/30004/2020	H5N8	Europe / Russian Federation / Omsk Oblast / Omsk	Anser anser domesticus	Natalia Goncharova (State Research Center of Virology and Biotechnology (VECTOR) / Emerging Zoonotic Diseases and Influenza)	State Research Center of Virology and Biotechnology (VECTOR)		Natalia,Goncharova; Ivan,Susloparov; Natalia,Kolosova; Alexey,Danilenko; Juliya,Bulanovich; Vasiliy,Marchenko; Alexander,Ryzhikov		State Research Center of Virology and Biotechnology (VECTOR)		2020-09-03		2021-03-02	2020-11-25
EPI_ISL_654827	EPI1814289|201107_42_H5N8_HA_Seg4	A/goose/Omsk/30003/2020	H5N8	Europe / Russian Federation / Omsk Oblast / Omsk	Anser anser domesticus	Natalia Goncharova (State Research Center of Virology and Biotechnology (VECTOR) / Emerging Zoonotic Diseases and Influenza)	State Research Center of Virology and Biotechnology (VECTOR)		Natalia,Goncharova; Ivan,Susloparov; Natalia,Kolosova; Alexey,Danilenko; Juliya,Bulanovich; Vasiliy,Marchenko; Alexander,Ryzhikov		State Research Center of Virology and Biotechnology (VECTOR)		2020-09-03		2021-03-02	2020-11-25
EPI_ISL_654826	EPI1814281|201107_41_H5N8_HA_Seg4	A/goose/Omsk/30001/2020	H5N8	Europe / Russian Federation / Omsk Oblast / Omsk	Anser anser domesticus	Natalia Goncharova (State Research Center of Virology and Biotechnology (VECTOR) / Emerging Zoonotic Diseases and Influenza)	State Research Center of Virology and Biotechnology (VECTOR)		Natalia,Goncharova; Ivan,Susloparov; Natalia,Kolosova; Alexey,Danilenko; Juliya,Bulanovich; Vasiliy,Marchenko; Alexander,Ryzhikov		State Research Center of Virology and Biotechnology (VECTOR)		2020-09-03		2021-03-02	2020-11-25
EPI_ISL_644156	EPI1813393|200828_79_H5N8_HA_Seg4	A/goose/Omsk/011101/2020	H5N8	Europe / Russian Federation / Omsk Oblast / Omsk	Anser anser domesticus	Natalia Goncharova (State Research Center of Virology and Biotechnology (VECTOR) / Emerging Zoonotic Diseases and Influenza)	State Research Center of Virology and Biotechnology (VECTOR)		Natalia,Goncharova; Ivan,Susloparov; Natalia,Kolosova; Alexey,Danilenko; Juliya,Bulanovich; Vasiliy,Marchenko; Alexander,Ryzhikov		State Research Center of Virology and Biotechnology (VECTOR)		2020-08-17		2021-03-02	2020-11-18
EPI_ISL_644152	EPI1813361|200828_75_H5N8_HA_Seg4	A/goose/Omsk/01161/2020	H5N8	Europe / Russian Federation / Omsk Oblast / Omsk	Anser anser domesticus	Natalia Goncharova (State Research Center of Virology and Biotechnology (VECTOR) / Emerging Zoonotic Diseases and Influenza)	State Research Center of Virology and Biotechnology (VECTOR)		Natalia,Goncharova; Ivan,Susloparov; Natalia,Kolosova; Alexey,Danilenko; Juliya,Bulanovich; Vasiliy,Marchenko; Alexander,Ryzhikov		State Research Center of Virology and Biotechnology (VECTOR)		2020-08-17		2021-03-02	2020-11-18
EPI_ISL_644151	EPI1813353|200828_74_H5N8_HA_Seg4	A/goose/Omsk/0114/2020	H5N8	Europe / Russian Federation / Omsk Oblast / Omsk	Anser anser domesticus	Natalia Goncharova (State Research Center of Virology and Biotechnology (VECTOR) / Emerging Zoonotic Diseases and Influenza)	State Research Center of Virology and Biotechnology (VECTOR)		Natalia,Goncharova; Ivan,Susloparov; Natalia,Kolosova; Alexey,Danilenko; Juliya,Bulanovich; Vasiliy,Marchenko; Alexander,Ryzhikov		State Research Center of Virology and Biotechnology (VECTOR)		2020-08-17		2021-03-02	2020-11-18
EPI_ISL_644141	EPI1813273|200828_64_H5N8_HA_Seg4	A/goose/Omsk/0074/2020	H5N8	Europe / Russian Federation / Omsk Oblast / Omsk	Anser anser domesticus	Natalia Goncharova (State Research Center of Virology and Biotechnology (VECTOR) / Emerging Zoonotic Diseases and Influenza)	State Research Center of Virology and Biotechnology (VECTOR)		Natalia,Goncharova; Ivan,Susloparov; Natalia,Kolosova; Alexey,Danilenko; Juliya,Bulanovich; Vasiliy,Marchenko; Alexander,Ryzhikov		State Research Center of Virology and Biotechnology (VECTOR)		2020-08-17		2021-03-02	2020-11-18
EPI_ISL_644139	EPI1813257|200828_62_H5N8_HA_Seg4	A/goose/Omsk/0071/2020	H5N8	Europe / Russian Federation / Omsk Oblast / Omsk	Anser anser domesticus	Natalia Goncharova (State Research Center of Virology and Biotechnology (VECTOR) / Emerging Zoonotic Diseases and Influenza)	State Research Center of Virology and Biotechnology (VECTOR)		Natalia,Goncharova; Ivan,Susloparov; Natalia,Kolosova; Alexey,Danilenko; Juliya,Bulanovich; Vasiliy,Marchenko; Alexander,Ryzhikov		State Research Center of Virology and Biotechnology (VECTOR)		2020-08-17		2021-03-02	2020-11-18
EPI_ISL_644136	EPI1813233|200828_59_H5N8_HA_Seg4	A/goose/Omsk/011101/2020	H5N8	Europe / Russian Federation / Omsk Oblast / Omsk	Anser anser domesticus	Natalia Goncharova (State Research Center of Virology and Biotechnology (VECTOR) / Emerging Zoonotic Diseases and Influenza)	State Research Center of Virology and Biotechnology (VECTOR)		Natalia,Goncharova; Ivan,Susloparov; Natalia,Kolosova; Alexey,Danilenko; Juliya,Bulanovich; Vasiliy,Marchenko; Alexander,Ryzhikov		State Research Center of Virology and Biotechnology (VECTOR)		2020-08-17		2021-03-02	2020-11-18
EPI_ISL_644132	EPI1813201|200828_55_H5N8_HA_Seg4	A/goose/Omsk/01171/2020	H5N8	Europe / Russian Federation / Omsk Oblast / Omsk	Anser anser domesticus	Natalia Goncharova (State Research Center of Virology and Biotechnology (VECTOR) / Emerging Zoonotic Diseases and Influenza)	State Research Center of Virology and Biotechnology (VECTOR)		Natalia,Goncharova; Ivan,Susloparov; Natalia,Kolosova; Alexey,Danilenko; Juliya,Bulanovich; Vasiliy,Marchenko; Alexander,Ryzhikov		State Research Center of Virology and Biotechnology (VECTOR)		2020-08-17		2021-03-02	2020-11-18
EPI_ISL_644130	EPI1813185|200828_53_H5N8_HA_Seg4	A/goose/Omsk/01161/2020	H5N8	Europe / Russian Federation / Omsk Oblast / Omsk	Anser anser domesticus	Natalia Goncharova (State Research Center of Virology and Biotechnology (VECTOR) / Emerging Zoonotic Diseases and Influenza)	State Research Center of Virology and Biotechnology (VECTOR)		Natalia,Goncharova; Ivan,Susloparov; Natalia,Kolosova; Alexey,Danilenko; Juliya,Bulanovich; Vasiliy,Marchenko; Alexander,Ryzhikov		State Research Center of Virology and Biotechnology (VECTOR)		2020-08-17		2021-03-02	2020-11-18
EPI_ISL_644129	EPI1813177|200828_52_H5N8_HA_Seg4	A/goose/Omsk/0115/2020	H5N8	Europe / Russian Federation / Omsk Oblast / Omsk	Anser anser domesticus	Natalia Goncharova (State Research Center of Virology and Biotechnology (VECTOR) / Emerging Zoonotic Diseases and Influenza)	State Research Center of Virology and Biotechnology (VECTOR)		Natalia,Goncharova; Ivan,Susloparov; Natalia,Kolosova; Alexey,Danilenko; Juliya,Bulanovich; Vasiliy,Marchenko; Alexander,Ryzhikov		State Research Center of Virology and Biotechnology (VECTOR)		2020-08-17		2021-03-02	2020-11-18
EPI_ISL_644128	EPI1813169|200828_51_H5N8_HA_Seg4	A/goose/Omsk/0114/2020	H5N8	Europe / Russian Federation / Omsk Oblast / Omsk	Anser anser domesticus	Natalia Goncharova (State Research Center of Virology and Biotechnology (VECTOR) / Emerging Zoonotic Diseases and Influenza)	State Research Center of Virology and Biotechnology (VECTOR)		Natalia,Goncharova; Ivan,Susloparov; Natalia,Kolosova; Alexey,Danilenko; Juliya,Bulanovich; Vasiliy,Marchenko; Alexander,Ryzhikov		State Research Center of Virology and Biotechnology (VECTOR)		2020-08-17		2021-03-02	2020-11-18
EPI_ISL_644127	EPI1813161|200828_50_H5N8_HA_Seg4	A/goose/Omsk/0113/2020	H5N8	Europe / Russian Federation / Omsk Oblast / Omsk	Anser anser domesticus	Natalia Goncharova (State Research Center of Virology and Biotechnology (VECTOR) / Emerging Zoonotic Diseases and Influenza)	State Research Center of Virology and Biotechnology (VECTOR)		Natalia,Goncharova; Ivan,Susloparov; Natalia,Kolosova; Alexey,Danilenko; Juliya,Bulanovich; Vasiliy,Marchenko; Alexander,Ryzhikov		State Research Center of Virology and Biotechnology (VECTOR)		2020-08-17		2021-03-02	2020-11-18
EPI_ISL_644125	EPI1813145|200828_48_H5N8_HA_Seg4	A/goose/Omsk/0111/2020	H5N8	Europe / Russian Federation / Omsk Oblast / Omsk	Anser anser domesticus	Natalia Goncharova (State Research Center of Virology and Biotechnology (VECTOR) / Emerging Zoonotic Diseases and Influenza)	State Research Center of Virology and Biotechnology (VECTOR)		Natalia,Goncharova; Ivan,Susloparov; Natalia,Kolosova; Alexey,Danilenko; Juliya,Bulanovich; Vasiliy,Marchenko; Alexander,Ryzhikov		State Research Center of Virology and Biotechnology (VECTOR)		2020-08-17		2021-03-02	2020-11-18
EPI_ISL_644122	EPI1813121|200828_45_H5N8_HA_Seg4	A/goose/Omsk/0002/2020	H5N8	Europe / Russian Federation / Omsk Oblast / Omsk region	Anser anser domesticus	Natalia Goncharova (State Research Center of Virology and Biotechnology (VECTOR) / Emerging Zoonotic Diseases and Influenza)	State Research Center of Virology and Biotechnology (VECTOR)		Natalia,Goncharova; Ivan,Susloparov; Natalia,Kolosova; Alexey,Danilenko; Juliya,Bulanovich; Vasiliy,Marchenko; Alexander,Ryzhikov		State Research Center of Virology and Biotechnology (VECTOR)		2020-08-13		2021-03-02	2020-11-18
EPI_ISL_6959593	EPI1938272|A/quail/Korea/H526/2021	A/quail/Korea/H526/2021	H5N1	Asia / Korea, Republic of / Chungcheongbuk-do	Coturnix sp.	Yu-Na Lee (Animal and Plant Quarantine Agency (S-2158) / Avian Influenza Research & Diagnostic Division)	Animal and Plant Quarantine Agency (APQA)				Animal and Plant Quarantine Agency (O-2144)		2021-11-08		2021-12-02	2021-12-02
EPI_ISL_7054770	EPI1938860|A/European herring gull/Sweden/SVA211116SZ0432/FB004518/M-2021	A/European herring gull/Sweden/SVA211116SZ0432/FB004518/M-2021	H5N1	Europe / Sweden / Hallands Lan / Hylte Kommun	Herring gull	Siamak Zohari (National Veterinary Institute)	National Veterinary Institute				National Veterinary Institute, SVA		2021-11-08		2021-12-03	2021-12-03
EPI_ISL_4071724	EPI1903289|A/Common pochard/Bangladesh/42386/2020	A/Common pochard/Bangladesh/42386/2020	H5N6	Asia / Bangladesh	Aythya ferina				Barman,S.; Turner,J.C.; Hasan,M.; Akhtar,S.; Franks,J.; El-Shesheny,R.; Walker,D.; Seiler,P.; Mukherjee,N.; Kercher,L.; McKenzie,P.; Feeroz,M.; Webby,R.J.				2020-01-20	passage_history:E1		2021-01-12
EPI_ISL_654843	EPI1814417|201107_11_H5N6_HA_Seg4	A/duck/Thanh Hoa/722VTC/2020	H5N6	Asia / Vietnam / Tinh Thanh Hoa / Quang Hoa	Anas platyrhynchos f. domestica	Natalia Goncharova (State Research Center of Virology and Biotechnology (VECTOR) / Emerging Zoonotic Diseases and Influenza)	State Research Center of Virology and Biotechnology (VECTOR)				State Research Center of Virology and Biotechnology (VECTOR)		2020-02-14		2020-11-25	2020-11-25
EPI_ISL_654842	EPI1814409|201107_10_H5N6_HA_Seg4	A/duck/Nghe An/695VTC/2020	H5N6	Asia / Vietnam / Tinh Nghe An / Quynh Hau	Anas platyrhynchos f. domestica	Natalia Goncharova (State Research Center of Virology and Biotechnology (VECTOR) / Emerging Zoonotic Diseases and Influenza)	State Research Center of Virology and Biotechnology (VECTOR)				State Research Center of Virology and Biotechnology (VECTOR)		2020-02-11		2020-11-25	2020-11-25
EPI_ISL_654841	EPI1814401|201107_09_H5N6_HA_Seg4	A/duck/Nghe An/694VTC/2020	H5N6	Asia / Vietnam / Tinh Nghe An / Quynh Hung	Anas platyrhynchos f. domestica	Natalia Goncharova (State Research Center of Virology and Biotechnology (VECTOR) / Emerging Zoonotic Diseases and Influenza)	State Research Center of Virology and Biotechnology (VECTOR)				State Research Center of Virology and Biotechnology (VECTOR)		2020-02-11		2020-11-25	2020-11-25
EPI_ISL_654840	EPI1814393|201107_08_H5N6_HA_Seg4	A/duck/Thanh Hoa/676VTC/2020	H5N6	Asia / Vietnam / Tinh Thanh Hoa / Tan Tho	Anas platyrhynchos f. domestica	Natalia Goncharova (State Research Center of Virology and Biotechnology (VECTOR) / Emerging Zoonotic Diseases and Influenza)	State Research Center of Virology and Biotechnology (VECTOR)				State Research Center of Virology and Biotechnology (VECTOR)		2020-02-10		2020-11-25	2020-11-25
EPI_ISL_654824	EPI1814265|201107_39_H5N8_HA_Seg4	A/duck/Saratov/29804/2020	H5N8	Europe / Russian Federation / Saratov Oblast / Saratov	Anas platyrhynchos f. domestica	Natalia Goncharova (State Research Center of Virology and Biotechnology (VECTOR) / Emerging Zoonotic Diseases and Influenza)	State Research Center of Virology and Biotechnology (VECTOR)		Natalia,Goncharova; Ivan,Susloparov; Natalia,Kolosova; Alexey,Danilenko; Juliya,Bulanovich; Vasiliy,Marchenko; Alexander,Ryzhikov		State Research Center of Virology and Biotechnology (VECTOR)		2020-09-15		2021-03-02	2020-11-25
EPI_ISL_644159	EPI1813417|200828_82_H5N8_HA_Seg4	A/duck/Omsk/0076/2020	H5N8	Europe / Russian Federation / Omsk Oblast / Omsk	Anas platyrhynchos f. domestica	Natalia Goncharova (State Research Center of Virology and Biotechnology (VECTOR) / Emerging Zoonotic Diseases and Influenza)	State Research Center of Virology and Biotechnology (VECTOR)		Natalia,Goncharova; Ivan,Susloparov; Natalia,Kolosova; Alexey,Danilenko; Juliya,Bulanovich; Vasiliy,Marchenko; Alexander,Ryzhikov		State Research Center of Virology and Biotechnology (VECTOR)		2020-08-17		2021-03-02	2020-11-18
EPI_ISL_644149	EPI1813337|200828_72_H5N8_HA_Seg4	A/duck/Omsk/0004/2020	H5N8	Europe / Russian Federation / Omsk Oblast / Omsk	Anas platyrhynchos f. domestica	Natalia Goncharova (State Research Center of Virology and Biotechnology (VECTOR) / Emerging Zoonotic Diseases and Influenza)	State Research Center of Virology and Biotechnology (VECTOR)		Natalia,Goncharova; Ivan,Susloparov; Natalia,Kolosova; Alexey,Danilenko; Juliya,Bulanovich; Vasiliy,Marchenko; Alexander,Ryzhikov		State Research Center of Virology and Biotechnology (VECTOR)		2020-08-13		2021-03-02	2020-11-18
EPI_ISL_644144	EPI1813297|200828_67_H5N8_HA_Seg4	A/duck/Omsk/0077/2020	H5N8	Europe / Russian Federation / Omsk Oblast / Omsk	Anas platyrhynchos f. domestica	Natalia Goncharova (State Research Center of Virology and Biotechnology (VECTOR) / Emerging Zoonotic Diseases and Influenza)	State Research Center of Virology and Biotechnology (VECTOR)		Natalia,Goncharova; Ivan,Susloparov; Natalia,Kolosova; Alexey,Danilenko; Juliya,Bulanovich; Vasiliy,Marchenko; Alexander,Ryzhikov		State Research Center of Virology and Biotechnology (VECTOR)		2020-08-17		2021-03-02	2020-11-18
EPI_ISL_644143	EPI1813289|200828_66_H5N8_HA_Seg4	A/duck/Omsk/0076/2020	H5N8	Europe / Russian Federation / Omsk Oblast / Omsk	Anas platyrhynchos f. domestica	Natalia Goncharova (State Research Center of Virology and Biotechnology (VECTOR) / Emerging Zoonotic Diseases and Influenza)	State Research Center of Virology and Biotechnology (VECTOR)		Natalia,Goncharova; Ivan,Susloparov; Natalia,Kolosova; Alexey,Danilenko; Juliya,Bulanovich; Vasiliy,Marchenko; Alexander,Ryzhikov		State Research Center of Virology and Biotechnology (VECTOR)		2020-08-17		2021-03-02	2020-11-18
EPI_ISL_644142	EPI1813281|200828_65_H5N8_HA_Seg4	A/duck/Omsk/0075/2020	H5N8	Europe / Russian Federation / Omsk Oblast / Omsk	Anas platyrhynchos f. domestica	Natalia Goncharova (State Research Center of Virology and Biotechnology (VECTOR) / Emerging Zoonotic Diseases and Influenza)	State Research Center of Virology and Biotechnology (VECTOR)		Natalia,Goncharova; Ivan,Susloparov; Natalia,Kolosova; Alexey,Danilenko; Juliya,Bulanovich; Vasiliy,Marchenko; Alexander,Ryzhikov		State Research Center of Virology and Biotechnology (VECTOR)		2020-08-17		2021-03-02	2020-11-18
EPI_ISL_644124	EPI1813137|200828_47_H5N8_HA_Seg4	A/duck/Omsk/0004/2020	H5N8	Europe / Russian Federation / Omsk Oblast / Omsk	Anas platyrhynchos f. domestica	Natalia Goncharova (State Research Center of Virology and Biotechnology (VECTOR) / Emerging Zoonotic Diseases and Influenza)	State Research Center of Virology and Biotechnology (VECTOR)		Natalia,Goncharova; Ivan,Susloparov; Natalia,Kolosova; Alexey,Danilenko; Juliya,Bulanovich; Vasiliy,Marchenko; Alexander,Ryzhikov		State Research Center of Virology and Biotechnology (VECTOR)		2020-08-13		2021-03-02	2020-11-18
EPI_ISL_1760448	EPI1858826|A/common teal/Shaanxi/SXY1-1/2020	A/common teal/Shaanxi/SXY1-1/2020	H5N8	Asia / China / Shaanxi Province	Common teal	Hongliang Chai (Northeast Forestry University / College of Wildlife Resources)	Northeast Forestry University				College of Wildlife and Protected Areas, Northeast Forestry University		2020-11-10		2021-04-28	2021-04-28
EPI_ISL_632315	EPI1812375|A/eurasian teal/Netherlands/20016896-013/2020	A/eurasian teal/Netherlands/20016896-013/2020	H5N1	Europe / Netherlands / Provincie Friesland / Holwerd	Common teal	Rene Heutink (Wageningen Bioveterinary Research)	Wageningen Bioveterinary Research	20016896-013	Beerens, Nancy; Harders, Frank; Verschuren-Pritz, Sylvia; Roose, Marit; Germeraad, Evelien; Engelsma, Marc; Bossers, Alex; Heutink, Rene		Wageningen Bioveterinary Research		2020-11-02		2020-11-12	2020-11-11
EPI_ISL_7595492	EPI1942394|A/Anas_platyrhynchos/Belgium/10413_0003/2020	A/Anas_platyrhynchos/Belgium/10413_0003/2020	H5N2	Europe / Belgium / Province de Hainaut / Frasnes Lez Anvaing	Mallard duck	Steven Van Borm (Sciensano, Department of Animal Infectious Diseases / Animal Infectious Diseases)	Sciensano, Department of Animal Infectious Diseases		Van Borm, Steven; Vandenbussche, Frank; Roupie, Virginie; Lambrecht, Benedicte; Steensels, Mieke		Sciensano - Animal Infectious Diseases		2020-10-04		2021-12-13	2021-12-13
EPI_ISL_4063594	EPI1898267|A/duck/Tottori/Vac-T1/2020	A/duck/Tottori/Vac-T1/2020	H5N6	Asia / Japan / Tottori	Anseriformes sp.				Soda,K.; Higurashi,N.; Hanayama,S.; Ito,H.; Ito,T.				2020-05-28			2021-03-09
EPI_ISL_8338002	EPI1949326|A/Turkey/Sweden/SVA211212SZ0001/FB301013-IP2/M-2021	A/Turkey/Sweden/SVA211212SZ0001/FB301013-IP-2/M-2021	H5N1	Europe / Sweden / Skane Lan / Skurups Kommun	Meleagris gallopavo	Siamak Zohari (National Veterinary Institute)	National Veterinary Institute				National Veterinary Institute, SVA		2021-12-12		2022-01-04	2022-01-04
EPI_ISL_6935584	EPI1937663|A/turkey/Poland/H1944-N/2021	A/turkey/Poland/H1944-N/2021	H5N1	Europe / Poland / Masovian Voivodeship	Meleagris gallopavo	Edyta Świętoń (National Veterinary Research Institut Poland, PIWet-PIB)	National Veterinary Research Institut Poland, PIWet-PIB		E. Swieton, K. Smietanka		National Veterinary Research Institut Poland, PIWet-PIB		2021-11-08		2021-12-01	2021-12-01
EPI_ISL_6930564	EPI1937631|A/turkey/Poland/H1924-T1/2021	A/turkey/Poland/H1924-T1/2021	H5N1	Europe / Poland / Masovian Voivodeship	Meleagris gallopavo	Edyta Świętoń (National Veterinary Research Institut Poland, PIWet-PIB)	National Veterinary Research Institut Poland, PIWet-PIB		E. Swieton, K. Smietanka		National Veterinary Research Institut Poland, PIWet-PIB		2021-11-03		2021-12-01	2021-12-01
EPI_ISL_3135897	EPI1883976|A/Turkey/Hungary/16603/2021 (H5N1)	A/Turkey/Hungary/16603/2021 (H5N1)	H5N1	Europe / Hungary / Hajdu-Bihar	Meleagris gallopavo	Katalin Szentpáli-Gavallér (National Food Chain Safety Office, Hungary / Virology)	National Food Chain Safety Office, Hungary	16603	Katalin,Szentpáli-Gavallér;Ádám,Bálint;Krisztina,Ursu;Péter,Malik		National Food Chain Safety Office Veterinary Diagnostic Directorate Laboratory for Molecular Biology		2021-04-13		2021-07-30	2021-07-30
EPI_ISL_1114759	EPI1848774|210224_57_H5N8_HA_Seg4	A/turkey/Rostov-on-Don/332-12/2021	H5N8	Europe / Russian Federation / Rostov Oblast / Rostov-on-Don	Meleagris gallopavo	Natalia Goncharova (State Research Center of Virology and Biotechnology (VECTOR) / Emerging Zoonotic Diseases and Influenza)	State Research Center of Virology and Biotechnology (VECTOR)		Natalia,Goncharova; Ivan,Susloparov; Natalia,Kolosova; Alexey,Danilenko; Juliya,Bulanovich; Vasiliy,Marchenko; Alexander,Ryzhikov		State Research Center of Virology and Biotechnology (VECTOR)		2021-01-29		2021-03-02	2021-03-02
EPI_ISL_1114758	EPI1848766|210224_56_H5N8_HA_Seg4	A/turkey/Rostov-on-Don/332-10/2021	H5N8	Europe / Russian Federation / Rostov Oblast / Rostov-on-Don	Meleagris gallopavo	Natalia Goncharova (State Research Center of Virology and Biotechnology (VECTOR) / Emerging Zoonotic Diseases and Influenza)	State Research Center of Virology and Biotechnology (VECTOR)		Natalia,Goncharova; Ivan,Susloparov; Natalia,Kolosova; Alexey,Danilenko; Juliya,Bulanovich; Vasiliy,Marchenko; Alexander,Ryzhikov		State Research Center of Virology and Biotechnology (VECTOR)		2021-01-29		2021-03-02	2021-03-02
EPI_ISL_1114757	EPI1848758|210224_55_H5N8_HA_Seg4	A/turkey/Rostov-on-Don/332-09/2021	H5N8	Europe / Russian Federation / Rostov Oblast / Rostov-on-Don	Meleagris gallopavo	Natalia Goncharova (State Research Center of Virology and Biotechnology (VECTOR) / Emerging Zoonotic Diseases and Influenza)	State Research Center of Virology and Biotechnology (VECTOR)		Natalia,Goncharova; Ivan,Susloparov; Natalia,Kolosova; Alexey,Danilenko; Juliya,Bulanovich; Vasiliy,Marchenko; Alexander,Ryzhikov		State Research Center of Virology and Biotechnology (VECTOR)		2021-01-29		2021-03-02	2021-03-02
EPI_ISL_1114756	EPI1848750|210224_54_H5N8_HA_Seg4	A/turkey/Rostov-on-Don/332-08/2021	H5N8	Europe / Russian Federation / Rostov Oblast / Rostov-on-Don	Meleagris gallopavo	Natalia Goncharova (State Research Center of Virology and Biotechnology (VECTOR) / Emerging Zoonotic Diseases and Influenza)	State Research Center of Virology and Biotechnology (VECTOR)		Natalia,Goncharova; Ivan,Susloparov; Natalia,Kolosova; Alexey,Danilenko; Juliya,Bulanovich; Vasiliy,Marchenko; Alexander,Ryzhikov		State Research Center of Virology and Biotechnology (VECTOR)		2021-01-29		2021-03-02	2021-03-02
EPI_ISL_1114755	EPI1848742|210224_53_H5N8_HA_Seg4	A/turkey/Rostov-on-Don/332-08/2021	H5N8	Europe / Russian Federation / Rostov Oblast / Rostov-on-Don	Meleagris gallopavo	Natalia Goncharova (State Research Center of Virology and Biotechnology (VECTOR) / Emerging Zoonotic Diseases and Influenza)	State Research Center of Virology and Biotechnology (VECTOR)		Natalia,Goncharova; Ivan,Susloparov; Natalia,Kolosova; Alexey,Danilenko; Juliya,Bulanovich; Vasiliy,Marchenko; Alexander,Ryzhikov		State Research Center of Virology and Biotechnology (VECTOR)		2021-01-29		2021-03-02	2021-03-02
EPI_ISL_1114751	EPI1848710|210224_49_H5N8_HA_Seg4	A/turkey/Stavropol/320-03/2020	H5N8	Europe / Russian Federation / Stavropol Krai / Stavropol	Meleagris gallopavo	Natalia Goncharova (State Research Center of Virology and Biotechnology (VECTOR) / Emerging Zoonotic Diseases and Influenza)	State Research Center of Virology and Biotechnology (VECTOR)		Natalia,Goncharova; Ivan,Susloparov; Natalia,Kolosova; Alexey,Danilenko; Juliya,Bulanovich; Vasiliy,Marchenko; Alexander,Ryzhikov		State Research Center of Virology and Biotechnology (VECTOR)		2020-12-11		2021-03-02	2021-03-02
EPI_ISL_1114750	EPI1848702|210224_48_H5N8_HA_Seg4	A/turkey/Stavropol/320-02/2020	H5N8	Europe / Russian Federation / Stavropol Krai / Stavropol	Meleagris gallopavo	Natalia Goncharova (State Research Center of Virology and Biotechnology (VECTOR) / Emerging Zoonotic Diseases and Influenza)	State Research Center of Virology and Biotechnology (VECTOR)		Natalia,Goncharova; Ivan,Susloparov; Natalia,Kolosova; Alexey,Danilenko; Juliya,Bulanovich; Vasiliy,Marchenko; Alexander,Ryzhikov		State Research Center of Virology and Biotechnology (VECTOR)		2020-12-11		2021-03-02	2021-03-02
EPI_ISL_1114749	EPI1848694|210224_47_H5N8_HA_Seg4	A/turkey/Stavropol/320-01/2020	H5N8	Europe / Russian Federation / Stavropol Krai / Stavropol	Meleagris gallopavo	Natalia Goncharova (State Research Center of Virology and Biotechnology (VECTOR) / Emerging Zoonotic Diseases and Influenza)	State Research Center of Virology and Biotechnology (VECTOR)		Natalia,Goncharova; Ivan,Susloparov; Natalia,Kolosova; Alexey,Danilenko; Juliya,Bulanovich; Vasiliy,Marchenko; Alexander,Ryzhikov		State Research Center of Virology and Biotechnology (VECTOR)		2020-12-11		2021-03-02	2021-03-02
EPI_ISL_779129	EPI1841310|A/turkey/Poland/464/2020(H5N8)	A/turkey/Poland/464/2020(H5N8)	H5N8	Europe / Poland / Masovian Voivodeship	Meleagris gallopavo	Edyta Świętoń (National Veterinary Research Institut Poland, PIWet-PIB)	National Veterinary Research Institut Poland, PIWet-PIB		Swieton E., Smietanka K.		National Veterinary Research Institut Poland, PIWet-PIB		2020-12-01		2021-03-15	2021-01-07
EPI_ISL_666890	EPI1814711|A/turkey/Croatia/104/2020	A/turkey/Croatia/104/2020	H5N8	Europe / Croatia / Koprivnicko-Krizevacka Zupanija / Delovi	Meleagris gallopavo	Vladimir Savić (Croatian Veterinary Institute / Poultry Centre)	Croatian Veterinary Institute	V-104/20	Savić, Vladimir		Croatian Veterinary Institute, Poultry Centre		2020-11-17		2020-12-01	2020-12-01
EPI_ISL_647969	EPI1813830|A/Turkey/Sweden/SVA201114SZ0001/20KN303106/2020	A/Turkey/Sweden/SVA201114SZ0001/20KN303106/2020	H5N8	Europe / Sweden / Skane Lan / Tomelilla Kommun	Meleagris gallopavo	Siamak Zohari (National Veterinary Institute)	National Veterinary Institute				National Veterinary Institute, SVA		2020-11-13		2020-11-20	2020-11-20
EPI_ISL_644123	EPI1813129|200828_46_H5N8_HA_Seg4	A/turkey/Omsk/0003/2020	H5N8	Europe / Russian Federation / Omsk Oblast / Omsk	Meleagris gallopavo	Natalia Goncharova (State Research Center of Virology and Biotechnology (VECTOR) / Emerging Zoonotic Diseases and Influenza)	State Research Center of Virology and Biotechnology (VECTOR)		Natalia,Goncharova; Ivan,Susloparov; Natalia,Kolosova; Alexey,Danilenko; Juliya,Bulanovich; Vasiliy,Marchenko; Alexander,Ryzhikov		State Research Center of Virology and Biotechnology (VECTOR)		2020-08-13		2021-03-02	2020-11-18
EPI_ISL_644121	EPI1813113|200828_44_H5N8_HA_Seg4	A/turkey/Omsk/0001/2020	H5N8	Europe / Russian Federation / Omsk Oblast / Omsk	Meleagris gallopavo	Natalia Goncharova (State Research Center of Virology and Biotechnology (VECTOR) / Emerging Zoonotic Diseases and Influenza)	State Research Center of Virology and Biotechnology (VECTOR)		Natalia,Goncharova; Ivan,Susloparov; Natalia,Kolosova; Alexey,Danilenko; Juliya,Bulanovich; Vasiliy,Marchenko; Alexander,Ryzhikov		State Research Center of Virology and Biotechnology (VECTOR)		2020-08-13		2021-03-02	2020-11-18
EPI_ISL_418266	EPI1719042|A/turkey/Czech Republic/3071/2020	A/turkey/Czech Republic/3071/2020	H5N8	Europe / Czech Republic / Pardubicky kraj / Okres Pardubice / Slepotice, Moravany	Meleagris gallopavo	Alexander Nagy (State Veterinary Institute Prague)	State Veterinary Institute Prague		Nagy,A		State Veterinary Institute Prague		2020-02-17		2020-03-30	2020-03-30
EPI_ISL_7591058	EPI1942349|A/Anas_platyrhynchos domestica/Belgium/5517/2021	A/Anas_platyrhynchos domestica/Belgium/5517/2021	H5N8	Europe / Belgium / Provincie West-Vlaanderen / Beveren	Anas platyrhynchos var. domesticus	Steven Van Borm (Sciensano, Department of Animal Infectious Diseases / Animal Infectious Diseases)	Sciensano, Department of Animal Infectious Diseases		Van Borm, Steven; Mathijs, Elisabeth; Vandenbussche, Frank; Roupie, Virginie; Lambrecht, Benedicte; Steensels, Mieke		Sciensano - Animal Infectious Diseases		2021-04-20		2021-12-13	2021-12-13
EPI_ISL_6959592	EPI1938252|A/mandarin duck/Korea/WA585/2021	A/mandarin duck/Korea/WA585/2021	H5N1	Asia / Korea, Republic of / Chungcheongnam-do	Wild waterfowl	Yu-Na Lee (Animal and Plant Quarantine Agency (S-2158) / Avian Influenza Research & Diagnostic Division)	Animal and Plant Quarantine Agency (APQA)				Animal and Plant Quarantine Agency (O-2144)		2021-10-26		2021-12-02	2021-12-02
EPI_ISL_6829497	EPI1933371|A/hooded crane/Kagoshima/KU-5T/2021 (H5N8)	A/hooded crane/Kagoshima/KU-5T/2021 (H5N8)	H5N8	Asia / Japan / Kagoshima	Wild waterfowl	Makoto Ozawa (Kagoshima University )	Kagoshima University				Kagoshima University		2021-11-19		2021-11-29	2021-11-29
EPI_ISL_5260454	EPI1921526|26.4	A/wild duck/Shandong/SC177/2021	H5N8	Asia / China / Shandong	Wild waterfowl	Pengfei Cui (Harbin Veterinary Research Institute (CAAS) / Ministry of Agriculture)	Harbin Veterinary Research Institute (CAAS)		Cui, Pengfei		Harbin Veterinary Research Institute (CAAS)		2021-02-22		2021-11-23	2021-10-18
EPI_ISL_631824	EPI1812359|A/Mandarin duck/Korea/H242/2020	A/Mandarin duck/Korea/H242/2020	H5N8	Asia / Korea, Republic of / Chungcheongbuk-do	Wild waterfowl	Yu-Na Lee (Animal and Plant Quarantine Agency (S-2158) / Avian Influenza Research & Diagnostic Division)	Animal and Plant Quarantine Agency (S-2158)				Animal and Plant Quarantine Agency (O-2144)		2020-10-21		2020-11-24	2020-11-11
EPI_ISL_984690	EPI1883029|A/peregrine falcon/Denmark/14596-1/2020	A/peregrine falcon/Denmark/14596-1/2020	H5N8	Europe / Denmark / Region Syddanmark / Svendborg Kommune	Falco peregrinus	Charlotte Kristiane Hjulsager (Statens Serum Institute / Microbiological Diagnostic and Virology)	Statens Serum Institute		Yuan Liang, Charlotte Hjulsager	Liang Y, Nissen JN, Krog JS, Breum SØ, Trebbien R, Larsen LE, Hjulsager CK. Novel Clade 2.3.4.4b Highly Pathogenic Avian Influenza A H5N8 and H5N5 Viruses in Denmark, 2020 Viruses, , 13 ( (5)): 886, , 2021	Statens Serumm Institute		2020-11-06		2021-07-22	2021-02-14
EPI_ISL_644737	EPI1813749|A/peregrine falcon/Denmark/13776-1/2020-10-30(H5N5)	A/peregrine falcon/Denmark/13776-1/2020-10-30(H5N5)	H5N5	Europe / Denmark / Region Sjaland / Lolland	Falco peregrinus	Charlotte Kristiane Hjulsager (Statens Serum Institute / Microbiological Diagnostic and Virology)	Statens Serum Institute		Charlotte,Hjulsager	Liang Y, Nissen JN, Krog JS, Breum SØ, Trebbien R, Larsen LE, Hjulsager CK. Novel Clade 2.3.4.4b Highly Pathogenic Avian Influenza A H5N8 and H5N5 Viruses in Denmark, 2020 Viruses, , 13 ( (5)): 886, , 2021	Statens Serumm Institute	SAG-13776-J9Q6V6	2020-10-30		2020-11-19	2020-11-19
EPI_ISL_2932612	EPI1882551|A/goose/Ayyrtausky/7-20-B-Talg-12/2020	A/goose/Kazakhstan/7-20-B-Talg-12/2020	H5N8	Asia / Kazakhstan / North Kazakhstan / Ayyrtausky district, Arykbalyk, Agymtai batyr village	Goose	Alexandr Shevtsov (National Center of Biotechnology Republic of Kazakhstan)	National Center of Biotechnology Republic of Kazakhstan	Talg-12	Asylulan,Amirgazin; Alexandr,Shevtsov; Karibayev,Talgat; Tashkenbayev,Arman; Suraganova,Fariza; Kozhakhmetova,Tamila		National Veterinary Reference Center	7-20-B	2020-09-22		2021-08-03	2021-07-14
EPI_ISL_2932600	EPI1882525|A/goose/Umtyl/4-190-20-B-H5N8-1/2020	A/goose/Kazakhstan/4-190-20-B-H5N8-1/2020	H5N8	Asia / Kazakhstan / Almaty Province / Karasai district, Umtyl, Merei village	Goose	Alexandr Shevtsov (National Center of Biotechnology Republic of Kazakhstan)	National Center of Biotechnology Republic of Kazakhstan	H5N8-1	Asylulan,Amirgazin; Alexandr,Shevtsov; Karibayev,Talgat; Tashkenbayev,Arman; Suraganova,Fariza; Kozhakhmetova,Tamila		National Veterinary Reference Center	4-190-20-B	2020-09-01		2021-08-03	2021-07-14
EPI_ISL_833482	EPI1841924| A/Goose/Hungary/18325/2020	A/Goose/Hungary/18325/2020	H5N8	Europe / Hungary / Bacs-Kiskun	Goose	Katalin Szentpáli-Gavallér (National Food Chain Safety Office, Hungary / Virology)	National Food Chain Safety Office, Hungary	18325/2020	Katalin,Szentpáli-Gavallér;Krisztina,Ursu;Ádám,Bálint;Péter,Malik		National Food Chain Safety Office Veterinary Diagnostic Directorate Laboratory for Molecular Biology		2020-04-10		2021-01-18	2021-01-18
EPI_ISL_7622619	EPI1942903|A/Anser_Brachyrhynchus_Anser_Anser/Belgium/13846/2020	A/Anser_Brachyrhynchus_Anser_Anser/Belgium/13846/2020	H5N8	Europe / Belgium / Provincie West-Vlaanderen / Brugge and Zwin	Goose	Steven Van Borm (Sciensano, Department of Animal Infectious Diseases / Animal Infectious Diseases)	Sciensano, Department of Animal Infectious Diseases		Van Borm, Steven; Vandenbussche, Frank; Roupie, Virginie; Lambrecht, Benedicte; Steensels, Mieke		Sciensano - Animal Infectious Diseases		2020-12-03		2021-12-14	2021-12-14
EPI_ISL_956412	EPI1843642|HA_20VIR8073-4	A/greater_white-fronted_goose/Italy/20VIR8073-4/2020	H5N1	Europe / Italy / Gorizia	Goose	Bianca Zecchin (Istituto Zooprofilattico Sperimentale Delle Venezie)	Istituto Zooprofilattico Sperimentale Delle Venezie		Zecchin, B.; Fusaro, A.; Milani, A.; Schivo, A.; Salviato, A.; Pastori, A.; Zamperin, G.; Monne, I.; Terregino, C.		Istituto Zooprofilattico Sperimentale delle Venezie, EU/OIE/Reference Laboratory and FAO Reference Centre for AI and ND	20VIR8073-4	2020-11-23		2021-02-09	2021-02-09
EPI_ISL_626651	EPI1811688|A/goose/Kurgan/1345-25/2020	A/goose/Russian_Federation/Kurgan/1345-25/2020	H5N8	Europe / Russian Federation / Kurgan Oblast	Goose	Elliot Whittard (Animal and Plant Health Agency (APHA) / Virology Department)	Animal and Plant Health Agency (APHA)				Federal Centre for Animal Health (ARRIAH)		2020-08-20		2020-12-03	2020-11-09
EPI_ISL_626648	EPI1811671|A/goose/Omsk/1680-6/2020	A/goose/Russian_Federation/Omsk/1680-6/2020	H5N5	Europe / Russian Federation / Omsk Oblast	Goose	Elliot Whittard (Animal and Plant Health Agency (APHA) / Virology Department)	Animal and Plant Health Agency (APHA)				Federal Centre for Animal Health (ARRIAH)		2020-10-02		2020-11-09	2020-11-09
EPI_ISL_661312	EPI1814668|A/guinea fowl/Germany-NW/AI01184/2020	A/guinea fowl/Germany-NW/AI01184/2020	H5N8	Europe / Germany / North Rhine-Westphalia / Regierungsbezirk Munster	Guineafowl	Jacqueline King (Friedrich-Loeffler-Institut)	Friedrich-Loeffler-Institut				Chemisches und Veterinäruntersuchungsamt Münsterland-Emscher-Lippe		2020-09-11		2020-11-30	2020-11-30
EPI_ISL_2713314	EPI1881017|A/whiskered tern/Hubei/BQ10/2020	A/whiskered tern/Hubei/BQ10/2020	H5N8	Asia / China / Hubei Province	Chlidonias hybridus	Hongliang Chai (Northeast Forestry University / College of Wildlife Resources)	Northeast Forestry University				College of Wildlife and Protected Areas, Northeast Forestry University		2020-11-16		2021-06-29	2021-06-29
EPI_ISL_2555536	EPI1873083|A/Chlidonias hybrida/Hubei/55/2020	A/Chlidonias hybrida/Hubei/55/2020	H5N8	Asia / China / Jiangxi Province	Chlidonias hybridus	Ma Liping (Wuhan Institute of Virology, CAS )	Wuhan Institute of Virology, CAS		Jiason Xiong, Hao Zhou and Quanjiao Chen		State Key Laboratory of Virology and Wuhan Institute of Virology, Chinese Academy of Sciences		2020-11-16		2021-06-16	2021-06-16
EPI_ISL_833487	EPI1841940| A/Pheasant/Hungary/18731/2020	A/Pheasant/Hungary/18731/2020	H5N8	Europe / Hungary / Bacs-Kiskun	Pheasant	Katalin Szentpáli-Gavallér (National Food Chain Safety Office, Hungary / Virology)	National Food Chain Safety Office, Hungary	18731/2020	Katalin,Szentpáli-Gavallér;Krisztina,Ursu;Ádám,Bálint;Péter,Malik		National Food Chain Safety Office Veterinary Diagnostic Directorate Laboratory for Molecular Biology		2020-04-19		2021-01-18	2021-01-18
EPI_ISL_2932619	EPI1882559|A/swan/Zhylandy/1-267-20-B-Talg-52/2020	A/swan/Kazakhstan/1-267-20-B-Talg-52/2020	H5N8	Asia / Kazakhstan / Akmola / Birzhan sal district, Baymyrza, Shoshkaly lake	Swan	Alexandr Shevtsov (National Center of Biotechnology Republic of Kazakhstan)	National Center of Biotechnology Republic of Kazakhstan	Talg-52	Asylulan,Amirgazin; Alexandr,Shevtsov; Karibayev,Talgat; Tashkenbayev,Arman; Suraganova,Fariza; Kozhakhmetova,Tamila		National Veterinary Reference Center	1-267-20-B	2020-09-23		2021-08-03	2021-07-14
EPI_ISL_2932614	EPI1882552|A/swan/Mamlyutka/9-20-B-Talg-39/2020	A/swan/Kazakhstan/9-20-B-Talg-39/2020	H5N8	Asia / Kazakhstan / North Kazakhstan / Mamlyutsky district, Mamlyutsky, Mamlyutka village	Swan	Alexandr Shevtsov (National Center of Biotechnology Republic of Kazakhstan)	National Center of Biotechnology Republic of Kazakhstan	Talg-39	Asylulan,Amirgazin; Alexandr,Shevtsov; Karibayev,Talgat; Tashkenbayev,Arman; Suraganova,Fariza; Kozhakhmetova,Tamila		National Veterinary Reference Center	9-20-B	2020-09-21		2021-08-03	2021-07-14
EPI_ISL_661178	EPI1814684|A/swan/Tumen/1479-2/2020	A/swan/Tumen/1479-2/2020	H5N8	Europe / Russian Federation / Tyumen Oblast	Swan	Nikolay Zinyakov (Federal Centre for Animal Health (ARRIAH) / OIE Regional Reference Laboratory)	Federal Centre for Animal Health (ARRIAH)		N., Zinyakov; P., Akshalova; P., Zhestkov; A., Kozlov; A., Andriyasov; E., Ovchinnikova; Z., Nikonova; V., Sosipatorova; L., Scherbakova; D., Andreychuk; I., Chvala		Federal Centre for Animal Health (ARRIAH) OIE Regional Reference Laboratory		2020-09-10		2020-11-30	2020-11-28
EPI_ISL_1719912	EPI1858598|A/swan/Lithuania/2306PG1_21VIR2606-7/2021_HA	A/swan/Lithuania/2306PG1_21VIR2606-7/2021	H5N8	Europe / Lithuania / Vilnius	Swan	Bianca Zecchin (Istituto Zooprofilattico Sperimentale Delle Venezie)	Istituto Zooprofilattico Sperimentale Delle Venezie		Pridotkas, G.; Jurgelevicius, V.; Pileviciene, S.; Zecchin, B.; Fusaro, A.; Milani, A.; Schivo, A.; Salviato, A.; Giussani, E.; Monne, I.; Terregino, C.		Istituto Zooprofilattico Sperimentale delle Venezie, EU/OIE/Reference Laboratory and FAO Reference Centre for AI and ND	2306PG1	2021-03-19		2021-04-26	2021-04-26
EPI_ISL_1719911	EPI1858590|A/swan/Lithuania/1842PG1_21VIR2606-5/2021_HA	A/swan/Lithuania/1842PG1_21VIR2606-5/2021	H5N8	Europe / Lithuania / Vilnius	Swan	Bianca Zecchin (Istituto Zooprofilattico Sperimentale Delle Venezie)	Istituto Zooprofilattico Sperimentale Delle Venezie		Pridotkas, G.; Jurgelevicius, V.; Pileviciene, S.; Zecchin, B.; Fusaro, A.; Milani, A.; Schivo, A.; Salviato, A.; Giussani, E.; Monne, I.; Terregino, C.		Istituto Zooprofilattico Sperimentale delle Venezie, EU/OIE/Reference Laboratory and FAO Reference Centre for AI and ND	1842PG1	2021-03-19		2021-04-26	2021-04-26
EPI_ISL_1719910	EPI1858582|A/swan/Lithuania/1298PG1_21VIR2606-3/2021_HA	A/swan/Lithuania/1298PG1_21VIR2606-3/2021	H5N8	Europe / Lithuania / Vilnius	Swan	Bianca Zecchin (Istituto Zooprofilattico Sperimentale Delle Venezie)	Istituto Zooprofilattico Sperimentale Delle Venezie		Pridotkas, G.; Jurgelevicius, V.; Pileviciene, S.; Zecchin, B.; Fusaro, A.; Milani, A.; Schivo, A.; Salviato, A.; Giussani, E.; Monne, I.; Terregino, C.		Istituto Zooprofilattico Sperimentale delle Venezie, EU/OIE/Reference Laboratory and FAO Reference Centre for AI and ND	1298PG1	2021-02-26		2021-04-26	2021-04-26
EPI_ISL_1719909	EPI1858574|A/swan/Lithuania/1258PG1_21VIR2606-2/2021_HA	A/swan/Lithuania/1258PG1_21VIR2606-2/2021	H5N8	Europe / Lithuania / Vilnius	Swan	Bianca Zecchin (Istituto Zooprofilattico Sperimentale Delle Venezie)	Istituto Zooprofilattico Sperimentale Delle Venezie		Pridotkas, G.; Jurgelevicius, V.; Pileviciene, S.; Zecchin, B.; Fusaro, A.; Milani, A.; Schivo, A.; Salviato, A.; Giussani, E.; Monne, I.; Terregino, C.		Istituto Zooprofilattico Sperimentale delle Venezie, EU/OIE/Reference Laboratory and FAO Reference Centre for AI and ND	1258PG1	2021-02-26		2021-04-26	2021-04-26
EPI_ISL_2713170	EPI1881009|A/tundra swan/Hubei/BQ9/2020	A/tundra swan/Hubei/BQ9/2020	H5N8	Asia / China / Hubei Province	Cygnus columbianus	Hongliang Chai (Northeast Forestry University / College of Wildlife Resources)	Northeast Forestry University				College of Wildlife and Protected Areas, Northeast Forestry University		2020-11-16		2021-06-29	2021-06-29
EPI_ISL_2555543	EPI1873115|A/Cygnus columbianus/Hubei/50/2020	A/Cygnus columbianus/Hubei/50/2020	H5N8	Asia / China / Jiangxi Province	Cygnus columbianus	Ma Liping (Wuhan Institute of Virology, CAS )	Wuhan Institute of Virology, CAS		Jiason Xiong, Hao Zhou and Quanjiao Chen		State Key Laboratory of Virology and Wuhan Institute of Virology, Chinese Academy of Sciences		2020-11-12		2021-06-16	2021-06-16
EPI_ISL_2555542	EPI1873107|A/Cygnus columbianus/Hubei/51/2020	A/Cygnus columbianus/Hubei/51/2020	H5N8	Asia / China / Jiangxi Province	Cygnus columbianus	Ma Liping (Wuhan Institute of Virology, CAS )	Wuhan Institute of Virology, CAS		Jiason Xiong, Hao Zhou and Quanjiao Chen		State Key Laboratory of Virology and Wuhan Institute of Virology, Chinese Academy of Sciences		2020-11-12		2021-06-16	2021-06-16
EPI_ISL_2555541	EPI1873099|A/Cygnus columbianus/Hubei/52/2020	A/Cygnus columbianus/Hubei/52/2020	H5N8	Asia / China / Jiangxi Province	Cygnus columbianus	Ma Liping (Wuhan Institute of Virology, CAS )	Wuhan Institute of Virology, CAS		Jiason Xiong, Hao Zhou and Quanjiao Chen		State Key Laboratory of Virology and Wuhan Institute of Virology, Chinese Academy of Sciences		2020-11-16		2021-06-16	2021-06-16
EPI_ISL_2555538	EPI1873091|A/Cygnus columbianus/Hubei/53/2020	A/Cygnus columbianus/Hubei/53/2020	H5N8	Asia / China / Jiangxi Province	Cygnus columbianus	Ma Liping (Wuhan Institute of Virology, CAS )	Wuhan Institute of Virology, CAS		Jiason Xiong, Hao Zhou and Quanjiao Chen		State Key Laboratory of Virology and Wuhan Institute of Virology, Chinese Academy of Sciences		2020-11-16		2021-06-16	2021-06-16
EPI_ISL_2555534	EPI1873075|A/Cygnus columbianus/Hubei/56/2020	A/Cygnus columbianus/Hubei/56/2020	H5N8	Asia / China / Jiangxi Province	Cygnus columbianus	Ma Liping (Wuhan Institute of Virology, CAS )	Wuhan Institute of Virology, CAS		Jiason Xiong, Hao Zhou and Quanjiao Chen		State Key Laboratory of Virology and Wuhan Institute of Virology, Chinese Academy of Sciences		2020-11-04		2021-06-16	2021-06-16
EPI_ISL_2555532	EPI1873067|A/Cygnus columbianus/Hubei/116/2020	A/Cygnus columbianus/Hubei/116/2020	H5N8	Asia / China / Jiangxi Province / Longgan Lake National Nature Reserve	Cygnus columbianus	Ma Liping (Wuhan Institute of Virology, CAS )	Wuhan Institute of Virology, CAS				State Key Laboratory of Virology and Wuhan Institute of Virology, Chinese Academy of Sciences		2020-11-16		2021-06-16	2021-06-16
EPI_ISL_2113493	EPI1859663|A/mute_swan/Poland/MB268/2021	A/mute_swan/Poland/MB268/2021	H5N8	Europe / Poland / Pomeranian Voivodeship / Puck Bay (Jastarnia)	Cygnus olor	Kamila Dziadek (National Veterinary Research Institute / Department of Poultry Diseases)	National Veterinary Research Institute		Dziadek, K.; Swieton, E.; Smietanka, K.		National Veterinary Research Institut Poland, PIWet-PIB		2021-03-03		2021-05-17	2021-05-17
EPI_ISL_2113167	EPI1859655|A/mute_swan/Poland/MB189/2021	A/mute_swan/Poland/MB189/2021	H5N8	Europe / Poland / Pomeranian Voivodeship / Gdynia	Cygnus olor	Kamila Dziadek (National Veterinary Research Institute / Department of Poultry Diseases)	National Veterinary Research Institute		Dziadek, K.; Swieton, E.; Smietanka, K.		National Veterinary Research Institut Poland, PIWet-PIB		2021-02-22		2021-05-19	2021-05-17
EPI_ISL_644735	EPI1813730|A/Cygnus_olor/Belgium/11956_001/2020 (H5N8)	A/Cygnus_olor/Belgium/11956_001/2020 (H5N8)	H5N8	Europe / Belgium / Provincie West-Vlaanderen / Oudenburg	Cygnus olor	Steven Van Borm (Sciensano, Department of Animal Infectious Diseases / Animal Infectious Diseases)	Sciensano, Department of Animal Infectious Diseases		Van Borm, Steven; Mathijs, Elisabeth; van den Berg, Thierry; Lambrecht, Bénédicte; Steensels, Mieke		Sciensano - Animal Infectious Diseases		2020-11-04		2021-06-15	2020-11-19
EPI_ISL_8439476	EPI1950865|A/mute swan/Croatia/146/2021	A/mute swan/Croatia/146/2021	H5N1	Europe / Croatia / Vukovarsko-Srijemska Zupanija / Lipovac (45.06517, 19.07613)	Cygnus olor	Vladimir Savić (Croatian Veterinary Institute / Poultry Centre)	Croatian Veterinary Institute	V-146/21	Savić, Vladimir		Croatian Veterinary Institute, Poultry Centre	V-146/21	2021-12-29		2022-01-07	2022-01-07
EPI_ISL_1279936	EPI1850967|A/mute swan/Croatia/19/2021	A/mute swan/Croatia/19/2021	H5N8	Europe / Croatia / Vukovarsko-Srijemska Zupanija / River Bosut, Podgrađe	Cygnus olor	Vladimir Savić (Croatian Veterinary Institute / Poultry Centre)	Croatian Veterinary Institute	V-19/21	Savić, Vladimir		Croatian Veterinary Institute, Poultry Centre	V-19/21	2021-03-08		2021-03-18	2021-03-18
EPI_ISL_980839	EPI1845788|A/mute swan/ Czech Republic/1410-1/2021	A/mute swan/Czech Republic/1410-1/2021	H5N8	Europe / Czech Republic / Jihocesky Kraj / Okres Pisek / Zlivicky pond; GPS 49°21'26.626''N 14°6'16.268''E	Cygnus olor	Alexander Nagy (State Veterinary Institute Prague)	State Veterinary Institute Prague	1410/21-2_R37_NB12	Nagy,A;Cernikova,L;Stara,M		State Veterinary Institute Prague		2021-01-22		2021-02-23	2021-02-12
EPI_ISL_956368	EPI1843606|A/mute swan/ Czech Republic/1410-2/2021	A/mute swan/Czech Republic/1410-2/2021	H5N8	Europe / Czech Republic / Jihocesky Kraj / Okres Pisek / Zlivicky pond; GPS 49°21'26.626''N 14°6'16.268''E	Cygnus olor	Alexander Nagy (State Veterinary Institute Prague)	State Veterinary Institute Prague	1410/21-2_R35_NB11	Nagy,A;Cernikova,L;Stara,M		State Veterinary Institute Prague		2021-01-19		2021-02-23	2021-02-09
EPI_ISL_683999	EPI1815183|A/swan/Wales/048068/2020	A/mute swan/Wales/048068/2020	H5N5	Europe / United Kingdom	Cygnus olor	Alex Byrne (Animal and Plant Health Agency (APHA) / Virology Department)	Animal and Plant Health Agency (APHA)				Animal and Plant Health Agency (APHA)		2020-11-24		2020-12-10	2020-12-09
EPI_ISL_683997	EPI1815167|A/swan/Wales/048069/2020	A/mute swan/Wales/048069/2020	H5N5	Europe / United Kingdom	Cygnus olor	Alex Byrne (Animal and Plant Health Agency (APHA) / Virology Department)	Animal and Plant Health Agency (APHA)				Animal and Plant Health Agency (APHA)		2020-11-24		2020-12-10	2020-12-09
EPI_ISL_833488	EPI1841948| A/Turkey/Hungary/19338/2020	A/Turkey/Hungary/19338/2020	H5N8	Europe / Hungary / Bacs-Kiskun	Turkey	Katalin Szentpáli-Gavallér (National Food Chain Safety Office, Hungary / Virology)	National Food Chain Safety Office, Hungary	19338/2020	Katalin,Szentpáli-Gavallér;Krisztina,Ursu;Ádám,Bálint;Péter,Malik		National Food Chain Safety Office Veterinary Diagnostic Directorate Laboratory for Molecular Biology		2020-04-18		2021-01-18	2021-01-18
EPI_ISL_417415	EPI1718619|A/turkey/Germany-NI/AI00334/2020	A/turkey/Germany-NI/AI00334/2020	H5N8	Europe / Germany / Lower Saxony / Aurich	Turkey	Jacqueline King (Friedrich-Loeffler-Institut)	Friedrich-Loeffler-Institut	2020AI00334			Lebensmittel- und Veterinärinstitut Oldenburg - Standort Veterinärinstitut		2020-03-20		2020-03-25	2020-03-25
EPI_ISL_710505	EPI1837949|A/turkey/England/038115/2020	A/turkey/England/038115/2020	H5N8	Europe / United Kingdom / North Yorkshire	Turkey	Elliot Whittard (Animal and Plant Health Agency (APHA) / Virology Department)	Animal and Plant Health Agency (APHA)				Animal and Plant Health Agency (APHA)		2020-12-02		2020-12-18	2020-12-18
EPI_ISL_710504	EPI1837933|A/turkey/England/037784/2020	A/turkey/England/037784/2020	H5N8	Europe / United Kingdom / North Yorkshire	Turkey	Elliot Whittard (Animal and Plant Health Agency (APHA) / Virology Department)	Animal and Plant Health Agency (APHA)				Animal and Plant Health Agency (APHA)		2020-11-28		2020-12-18	2020-12-18
EPI_ISL_7892492	EPI1946170|A/grey heron/Croatia/132/2021	A/grey heron/Croatia/132/2021	H5N1	Europe / Croatia / Osjecko-Baranjska Zupanija / Kopacki rit (45.606587° 18.801463°)	Other avian	Vladimir Savić (Croatian Veterinary Institute / Poultry Centre)	Croatian Veterinary Institute		Savić, Vladimir		Croatian Veterinary Institute, Poultry Centre	V-132/21	2021-12-08		2021-12-21	2021-12-21
EPI_ISL_6780573	EPI1930523|A/duck/Tottori/311215/2020	A/duck/Tottori/311215/2020	H5N2	Asia / Japan / Tottori	Host				Soda,K.; Usui,T.; Ito,H.; Yamaguchi,T.; Ito,T.				2020-12-15			2021-10-25
EPI_ISL_4568644	EPI1918712|A/Chonqqing/02/2021	A/Chongqing/02/2021	H5N6	Asia / China / Chongqinq Municipality / Chongqing	Human	Lei Yang (WHO Chinese National Influenza Center / Virology Institute, Chinese CDC)	WHO Chinese National Influenza Center				Chongqing Municipal Center for Disease Control and Prevention		2021-07-09		2021-11-23	2021-09-29
EPI_ISL_4568643	EPI1918710|A/Hunan/09911/2021	A/Hunan/09911/2021	H5N6	Asia / China / Hunan Province / Hunan	Human	Lei Yang (WHO Chinese National Influenza Center / Virology Institute, Chinese CDC)	WHO Chinese National Influenza Center				Hunan Provincial Center for Disease Control and prevention		2021-09-03		2021-10-15	2021-09-29
EPI_ISL_4568642	EPI1918708|A/Hunan/09285/2021	A/Hunan/09285/2021	H5N6	Asia / China / Hunan Province / Hunan	Human	Lei Yang (WHO Chinese National Influenza Center / Virology Institute, Chinese CDC)	WHO Chinese National Influenza Center				Hunan Provincial Center for Disease Control and prevention		2021-08-07		2021-10-15	2021-09-29
EPI_ISL_3090099	EPI1883261|A/Sichuan/06681/2021	A/Sichuan/06681/2021	H5N6	Asia / China / Sichuan Province	Human	Lei Yang (WHO Chinese National Influenza Center / Virology Institute, Chinese CDC)	WHO Chinese National Influenza Center		Yang,Huiping; Xu,Jianan; Feng,Yuliang; Pan,Ming; Bo,Hong; Kui,Hejiang; Li,Xiyan; Tan,Min; Yang,Lei; Wang, Dayan		Sichuan Center for Disease Control and Prevention		2021-07-03		2021-07-27	2021-07-27
EPI_ISL_2932617	EPI1882556|A/crow/Petropavlovsk/15-20-B-Talg-4/2020	A/crow/Kazakhstan/15-20-B-Talg-4/2020	H5N8	Asia / Kazakhstan / North Kazakhstan / Petropavlovsk city	Avian	Alexandr Shevtsov (National Center of Biotechnology Republic of Kazakhstan)	National Center of Biotechnology Republic of Kazakhstan	Talg-4	Asylulan,Amirgazin; Alexandr,Shevtsov; Karibayev,Talgat; Tashkenbayev,Arman; Suraganova,Fariza; Kozhakhmetova,Tamila		National Veterinary Reference Center	15-20-B	2020-09-15		2021-08-03	2021-07-14
EPI_ISL_417414	EPI1718611|A/bussard/Germany-SN/AI00285/2020	A/buzzard/Germany-SN/AI00285/2020	H5N8	Europe / Germany / Saxony	Avian	Jacqueline King (Friedrich-Loeffler-Institut)	Friedrich-Loeffler-Institut	2020AI00285			Landesuntersuchungsanstalt für das Gesundheits- und Veterinärwesen Sachsen		2020-03-20		2020-05-20	2020-03-25
EPI_ISL_7053000	EPI1938836|A/common buzzard/Sweden/SVA211111SZ0376/FB004484/2021	A/common buzzard/Sweden/SVA211111SZ0376/FB004484/2021	H5N1	Europe / Sweden / Skane Lan / Malmo Kommun	Avian	Siamak Zohari (National Veterinary Institute)	National Veterinary Institute				National Veterinary Institute, SVA		2021-11-09		2021-12-03	2021-12-03
EPI_ISL_810970	EPI1841520| A/Chicken/Hungary/18466/2020	A/Chicken/Hungary/18466/2020	H5N8	Europe / Hungary / Bacs-Kiskun	Chicken	Katalin Szentpáli-Gavallér (National Food Chain Safety Office, Hungary / Virology)	National Food Chain Safety Office, Hungary	18466/2020	Katalin,Szentpáli-Gavallér;Krisztina,Ursu;Ádám,Bálint;Péter,Malik		National Food Chain Safety Office Veterinary Diagnostic Directorate Laboratory for Molecular Biology		2020-04-14		2021-01-13	2021-01-13
EPI_ISL_7626506	EPI1943038|23404-4K H5	A/chicken/Czech Republic/23404-4K/2021	H5N1	Europe / Czech Republic / South Moravian Region / Okres Breclav / Lednice; ZipCode:69103	Chicken	Alexander Nagy (State Veterinary Institute Prague)	State Veterinary Institute Prague		Alexander,Nagy;Lenka,Cernikova;Martina,Stara		State Veterinary Institute Prague	R59.2-BC72	2021-11-25		2021-12-14	2021-12-14
EPI_ISL_984695	EPI1883070|A/chicken/Denmark/14819-6/2020	A/chicken/Denmark/14819-6/2020	H5N8	Europe / Denmark / Region Midtjylland / Randers Kommune	Chicken	Charlotte Kristiane Hjulsager (Statens Serum Institute / Microbiological Diagnostic and Virology)	Statens Serum Institute		Yuan Liang, Charlotte Hjulsager	Liang Y, Nissen JN, Krog JS, Breum SØ, Trebbien R, Larsen LE, Hjulsager CK. Novel Clade 2.3.4.4b Highly Pathogenic Avian Influenza A H5N8 and H5N5 Viruses in Denmark, 2020 Viruses, , 13 ( (5)): 886, , 2021	Statens Serumm Institute		2020-11-15		2021-07-22	2021-02-14
EPI_ISL_4073202	EPI1905091|A/chicken/Pakistan/AIVH5/2020	A/chicken/Pakistan/AIVH5/2020	H5N8	Asia / Pakistan	Chicken				Mehmood,M.D.; Ul-Haq,H.A.				2020-01-15			2021-03-17
EPI_ISL_1719915	EPI1858622|A/chicken/Bulgaria/50-1_21VIR1454-9/2021_HA	A/chicken/Bulgaria/50-1_21VIR1454-9/2021	H5N8	Europe / Bulgaria / Slavyanovo	Chicken	Bianca Zecchin (Istituto Zooprofilattico Sperimentale Delle Venezie)	Istituto Zooprofilattico Sperimentale Delle Venezie		Goujgoulova, G.; Slavcheva, I.; Zecchin, B.; Fusaro, A.; Milani, A.; Schivo, A.; Salviato, A.; Giussani, E.; Monne, I.; Terregino, C.		Istituto Zooprofilattico Sperimentale delle Venezie, EU/OIE/Reference Laboratory and FAO Reference Centre for AI and ND	50-1	2021-02-08		2021-04-26	2021-04-26
EPI_ISL_1719913	EPI1858606|A/chicken/Bulgaria/39_21VIR1454-3/2021_HA	A/chicken/Bulgaria/39_21VIR1454-3/2021	H5N8	Europe / Bulgaria / Slavyanovo	Chicken	Bianca Zecchin (Istituto Zooprofilattico Sperimentale Delle Venezie)	Istituto Zooprofilattico Sperimentale Delle Venezie		Goujgoulova, G.; Slavcheva, I.; Zecchin, B.; Fusaro, A.; Milani, A.; Schivo, A.; Salviato, A.; Giussani, E.; Monne, I.; Terregino, C.		Istituto Zooprofilattico Sperimentale delle Venezie, EU/OIE/Reference Laboratory and FAO Reference Centre for AI and ND	39	2021-02-01		2021-04-26	2021-04-26
EPI_ISL_995172	EPI1846297|A/chicken/Northern_Ireland/2020-17671_21VIR113-11/2020	A/chicken/Northern_Ireland/2020-17671_21VIR113-11/2020	H5N8	Europe / United Kingdom / Northern Ireland	Chicken	Bianca Zecchin (Istituto Zooprofilattico Sperimentale Delle Venezie)	Istituto Zooprofilattico Sperimentale Delle Venezie	21VIR113-11	McMenamy, MJ.; Harkin, V.; Lemon, K.; Zecchin, B.; Fusaro, A.; Schivo, A.; Salviato, A.; Pastori, A.; Monne, I.; Terregino, C.		AFBI - Agri-Food & Bioscience Institute	2020-17671	2020-12-31		2021-02-15	2021-02-15
EPI_ISL_626652	EPI1811700|A/chicken/England/030720/2020	A/chicken/England/030720/2020	H5N8	Europe / United Kingdom / Cheshire	Chicken	Elliot Whittard (Animal and Plant Health Agency (APHA) / Virology Department)	Animal and Plant Health Agency (APHA)				Animal and Plant Health Agency (APHA)		2020-11-02		2020-11-09	2020-11-09
EPI_ISL_626647	EPI1811657|A/chicken/Omsk/1680-10/2020	A/chicken/Russian_Federation/Omsk/1680-10/2020	H5N5	Europe / Russian Federation / Omsk Oblast	Chicken	Elliot Whittard (Animal and Plant Health Agency (APHA) / Virology Department)	Animal and Plant Health Agency (APHA)				Federal Centre for Animal Health (ARRIAH)		2020-10-02		2020-11-09	2020-11-09
EPI_ISL_1941480	EPI1859545|7681_21-5_H5	A/chicken/Czech Republic/7681-5/2021	H5N8	Europe / Czech Republic / Kralovehradecky Kraj / Okres Hradec Kralove / Klamos	Gallus gallus	Alexander Nagy (State Veterinary Institute Prague)	State Veterinary Institute Prague		Nagy,A;Cernikova,L;Stara,M		State Veterinary Institute Prague		2021-04-18		2021-05-21	2021-05-07
EPI_ISL_1941444	EPI1859537|7681_21-7_H5	A/chicken/Czech Republic/7681-7/2021	H5N8	Europe / Czech Republic / Kralovehradecky Kraj / Okres Hradec Kralove / Klamos	Gallus gallus	Alexander Nagy (State Veterinary Institute Prague)	State Veterinary Institute Prague		Nagy,A;Cernikova,L;Stara,M		State Veterinary Institute Prague		2021-04-18		2021-05-21	2021-05-07
EPI_ISL_1941417	EPI1859529|7681_21-8_H5	A/chicken/Czech Republic/7681-8/2021	H5N8	Europe / Czech Republic / Kralovehradecky Kraj / Okres Hradec Kralove / Klamos	Gallus gallus	Alexander Nagy (State Veterinary Institute Prague)	State Veterinary Institute Prague		Nagy,A;Cernikova,L;Stara,M		State Veterinary Institute Prague		2021-04-18		2021-05-21	2021-05-07
EPI_ISL_1941375	EPI1859521|7682_21-2_H5	A/chicken/Czech Republic/7682-2/2021	H5N8	Europe / Czech Republic / Kralovehradecky Kraj / Okres Hradec Kralove / Nove Mesto	Gallus gallus	Alexander Nagy (State Veterinary Institute Prague)	State Veterinary Institute Prague		Nagy,A;Cernikova,L;Stara,M		State Veterinary Institute Prague		2021-04-18		2021-05-21	2021-05-07
EPI_ISL_1941365	EPI1859513|7682_21-5_H5	A/chicken/Czech Republic/7682-5/2021	H5N8	Europe / Czech Republic / Kralovehradecky Kraj / Okres Hradec Kralove / Nove Mesto	Gallus gallus	Alexander Nagy (State Veterinary Institute Prague)	State Veterinary Institute Prague		Nagy,A;Cernikova,L;Stara,M		State Veterinary Institute Prague		2021-04-18		2021-05-21	2021-05-07
EPI_ISL_1941351	EPI1859505|7682_21-9_H5	A/chicken/Czech Republic/7682-9/2021	H5N8	Europe / Czech Republic / Kralovehradecky Kraj / Okres Hradec Kralove / Nove Mesto	Gallus gallus	Alexander Nagy (State Veterinary Institute Prague)	State Veterinary Institute Prague		Nagy,A;Cernikova,L;Stara,M		State Veterinary Institute Prague		2021-04-18		2021-05-21	2021-05-07
EPI_ISL_661177	EPI1814660|A/chicken/Poland/448/2020	A/chicken/Poland/448/2020	H5N8	Europe / Poland / Greater Poland Voivodeship	Gallus gallus	Edyta Świętoń (National Veterinary Research Institut Poland, PIWet-PIB)	National Veterinary Research Institut Poland, PIWet-PIB		Świętoń E., Śmietanka K.		National Veterinary Research Institut Poland, PIWet-PIB		2020-11-24		2021-03-15	2020-11-28
EPI_ISL_5865417	EPI1924286|A/domestic duck/Georgia/DT-22368/2020	A/domestic duck/Georgia/DT-22368/2020	H5N8	Asia / Georgia	Duck	Nicola Lewis (Royal Veterinary College)	Royal Veterinary College		Fouchier, R.A.M.; Vuong, O.; Scheuer, R.D.; Lopes, S.; Lewis, N.S.		Erasmus Medical Center		2020-10-02		2021-11-03	2021-11-02
EPI_ISL_2932609	EPI1882548|A/duck/Timiryazevo/12-20-B-Talg-11/2020	A/duck/Kazakhstan/12-20-B-Talg-11/2020	H5N8	Asia / Kazakhstan / North Kazakhstan / Timiryazevsky district, Timiryazevo village	Duck	Alexandr Shevtsov (National Center of Biotechnology Republic of Kazakhstan)	National Center of Biotechnology Republic of Kazakhstan	Talg-11	Asylulan,Amirgazin; Alexandr,Shevtsov; Karibayev,Talgat; Tashkenbayev,Arman; Suraganova,Fariza; Kozhakhmetova,Tamila		National Veterinary Reference Center	12-20-B	2020-09-15		2021-08-03	2021-07-14
EPI_ISL_810963	EPI1841512| A/Duck/Hungary/18444/2020	A/Duck/Hungary/18444/2020	H5N8	Europe / Hungary / Bacs-Kiskun	Duck	Katalin Szentpáli-Gavallér (National Food Chain Safety Office, Hungary / Virology)	National Food Chain Safety Office, Hungary	18444/2020	Katalin,Szentpáli-Gavallér;Krisztina,Ursu;Ádám,Bálint;Péter,Malik		National Food Chain Safety Office Veterinary Diagnostic Directorate Laboratory for Molecular Biology		2020-04-14		2021-01-13	2021-01-13
EPI_ISL_780096	EPI1841319| A/Duck/Hungary/14788/2020	A/Duck/Hungary/14788/2020	H5N8	Europe / Hungary / Bacs-Kiskun	Duck	Katalin Szentpáli-Gavallér (National Food Chain Safety Office, Hungary / Virology)	National Food Chain Safety Office, Hungary	14788/2020	Katalin,Szentpáli-Gavallér;Krisztina,Ursu;Ádám,Bálint;Péter,Malik		National Food Chain Safety Office Veterinary Diagnostic Directorate Laboratory for Molecular Biology		2020-03-25		2021-01-08	2021-01-08
EPI_ISL_419312	EPI1721676|A/steamer duck/Germany-SN/AI00346/2020	A/steamer duck/Germany-SN/AI00346/2020	H5N8	Europe / Germany / Saxony / Zwickau	Duck	Jacqueline King (Friedrich-Loeffler-Institut)	Friedrich-Loeffler-Institut	2020AI00346			Landesuntersuchungsanstalt für das Gesundheits- und Veterinärwesen Sachsen		2020-03-26		2020-04-02	2020-04-02
EPI_ISL_1719914	EPI1858614|A/pekin_duck/Bulgaria/48-3_21VIR1454-7/2021_HA	A/pekin_duck/Bulgaria/48-3_21VIR1454-7/2021	H5N8	Europe / Bulgaria / Slavyanovo	Duck	Bianca Zecchin (Istituto Zooprofilattico Sperimentale Delle Venezie)	Istituto Zooprofilattico Sperimentale Delle Venezie		Goujgoulova, G.; Slavcheva, I.; Zecchin, B.; Fusaro, A.; Milani, A.; Schivo, A.; Salviato, A.; Giussani, E.; Monne, I.; Terregino, C.		Istituto Zooprofilattico Sperimentale delle Venezie, EU/OIE/Reference Laboratory and FAO Reference Centre for AI and ND	48-3	2021-02-04		2021-04-26	2021-04-26
EPI_ISL_710512	EPI1837899|A/whistling_duck/England/035643/2020	A/whistling_duck/England/035643/2020	H5N8	Europe / United Kingdom / Gloucestershire	Duck	Elliot Whittard (Animal and Plant Health Agency (APHA) / Virology Department)	Animal and Plant Health Agency (APHA)				Animal and Plant Health Agency (APHA)		2020-11-18		2020-12-18	2020-12-18
EPI_ISL_626650	EPI1811696|A/duck/Omsk/1328-2/2020	A/duck/Russian_Federation/Omsk/1328-2/2020	H5N8	Europe / Russian Federation / Omsk Oblast	Duck	Elliot Whittard (Animal and Plant Health Agency (APHA) / Virology Department)	Animal and Plant Health Agency (APHA)				Federal Centre for Animal Health (ARRIAH)		2020-08-17		2020-11-09	2020-11-09
EPI_ISL_626649	EPI1811680|A/duck/Saratov/1578-2/2020	A/duck/Russian_Federation/Saratov/1578-2/2020	H5N8	Europe / Russian Federation / Saratov Oblast	Duck	Elliot Whittard (Animal and Plant Health Agency (APHA) / Virology Department)	Animal and Plant Health Agency (APHA)				Federal Centre for Animal Health (ARRIAH)		2020-09-18		2020-11-09	2020-11-09
EPI_ISL_7626514	EPI1943062|23589-1KT H5	A/duck/Czech Republic/23589-1T/2021	H5N1	Europe / Czech Republic / Plzensky Kraj / Okres Plzen-Jih / Zdirec-Myt; ZipCode:33601	Anas platyrhynchos	Alexander Nagy (State Veterinary Institute Prague)	State Veterinary Institute Prague		Alexander,Nagy;Lenka,Cernikova;Martina,Stara		State Veterinary Institute Prague	R59.2-BC78	2021-11-29		2021-12-14	2021-12-14
EPI_ISL_6934175	EPI1937655|A/domestic_duck/Poland/H1942-N/2021	A/domestic_duck/Poland/H1942-N/2021	H5N1	Europe / Poland / Lodz Voivodeship	Anas platyrhynchos	Edyta Świętoń (National Veterinary Research Institut Poland, PIWet-PIB)	National Veterinary Research Institut Poland, PIWet-PIB		E. Swieton, K. Smietanka		National Veterinary Research Institut Poland, PIWet-PIB		2021-11-07		2021-12-01	2021-12-01
EPI_ISL_4073198	EPI1905034|A/duck/Bangladesh/45724/2020	A/duck/Bangladesh/45724/2020	H5N1	Asia / Bangladesh	Anas sp.				Barman,S.; Turner,J.C.; Hasan,M.; Akhtar,S.; Franks,J.; El-Shesheny,R.; Walker,D.; Seiler,P.; Mukherjee,N.; Kercher,L.; McKenzie,P.; Feeroz,M.; Webby,R.J.				2020-08-22	passage_history:E1		2021-03-15
EPI_ISL_4073195	EPI1905016|A/duck/Bangladesh/44504/2020	A/duck/Bangladesh/44504/2020	H5N6	Asia / Bangladesh	Anas sp.				Barman,S.; Turner,J.C.; Hasan,M.; Akhtar,S.; Franks,J.; El-Shesheny,R.; Walker,D.; Seiler,P.; Mukherjee,N.; Kercher,L.; McKenzie,P.; Feeroz,M.; Webby,R.J.				2020-02-22			2021-03-15
EPI_ISL_4073190	EPI1904978|A/duck/Bangladesh/45726/2020	A/duck/Bangladesh/45726/2020	H5N1	Asia / Bangladesh	Anas sp.				Barman,S.; Turner,J.C.; Hasan,M.; Akhtar,S.; Franks,J.; El-Shesheny,R.; Walker,D.; Seiler,P.; Mukherjee,N.; Kercher,L.; McKenzie,P.; Feeroz,M.; Webby,R.J.				2020-08-22	passage_history:E1		2021-03-15
EPI_ISL_4073189	EPI1904969|A/duck/Bangladesh/44508/2020	A/duck/Bangladesh/44508/2020	H5N6	Asia / Bangladesh	Anas sp.				Barman,S.; Turner,J.C.; Hasan,M.; Akhtar,S.; Franks,J.; El-Shesheny,R.; Walker,D.; Seiler,P.; Mukherjee,N.; Kercher,L.; McKenzie,P.; Feeroz,M.; Webby,R.J.				2020-02-22	passage_history:E1		2021-03-15
EPI_ISL_4073186	EPI1904949|A/duck/Bangladesh/44523/2020	A/duck/Bangladesh/44523/2020	H5N6	Asia / Bangladesh	Anas sp.				Barman,S.; Turner,J.C.; Hasan,M.; Akhtar,S.; Franks,J.; El-Shesheny,R.; Walker,D.; Seiler,P.; Mukherjee,N.; Kercher,L.; McKenzie,P.; Feeroz,M.; Webby,R.J.				2020-02-22	passage_history:E1		2021-03-15
EPI_ISL_4073181	EPI1904917|A/duck/Bangladesh/44477/2020	A/duck/Bangladesh/44477/2020	H5N6	Asia / Bangladesh	Anas sp.				Barman,S.; Turner,J.C.; Hasan,M.; Akhtar,S.; Franks,J.; El-Shesheny,R.; Walker,D.; Seiler,P.; Mukherjee,N.; Kercher,L.; McKenzie,P.; Feeroz,M.; Webby,R.J.				2020-02-22	passage_history:E1		2021-03-15
EPI_ISL_4073179	EPI1904903|A/duck/Bangladesh/44471/2020	A/duck/Bangladesh/44471/2020	H5N6	Asia / Bangladesh	Anas sp.				Barman,S.; Turner,J.C.; Hasan,M.; Akhtar,S.; Franks,J.; El-Shesheny,R.; Walker,D.; Seiler,P.; Mukherjee,N.; Kercher,L.; McKenzie,P.; Feeroz,M.; Webby,R.J.				2020-02-22	passage_history:E1		2021-03-15
EPI_ISL_4073178	EPI1904895|A/duck/Bangladesh/44434/2020	A/duck/Bangladesh/44434/2020	H5N6	Asia / Bangladesh	Anas sp.				Barman,S.; Turner,J.C.; Hasan,M.; Akhtar,S.; Franks,J.; El-Shesheny,R.; Walker,D.; Seiler,P.; Mukherjee,N.; Kercher,L.; McKenzie,P.; Feeroz,M.; Webby,R.J.				2020-02-22	passage_history:E1		2021-03-15
EPI_ISL_4073177	EPI1904887|A/duck/Bangladesh/44456/2020	A/duck/Bangladesh/44456/2020	H5N6	Asia / Bangladesh	Anas sp.				Barman,S.; Turner,J.C.; Hasan,M.; Akhtar,S.; Franks,J.; El-Shesheny,R.; Walker,D.; Seiler,P.; Mukherjee,N.; Kercher,L.; McKenzie,P.; Feeroz,M.; Webby,R.J.				2020-02-22	passage_history:E1		2021-03-15
EPI_ISL_4073176	EPI1904885|A/duck/Bangladesh/44430/2020	A/duck/Bangladesh/44430/2020	H5N6	Asia / Bangladesh	Anas sp.				Barman,S.; Turner,J.C.; Hasan,M.; Akhtar,S.; Franks,J.; El-Shesheny,R.; Walker,D.; Seiler,P.; Mukherjee,N.; Kercher,L.; McKenzie,P.; Feeroz,M.; Webby,R.J.				2020-02-22			2021-03-15
EPI_ISL_4073175	EPI1904875|A/duck/Bangladesh/44447/2020	A/duck/Bangladesh/44447/2020	H5N6	Asia / Bangladesh	Anas sp.				Barman,S.; Turner,J.C.; Hasan,M.; Akhtar,S.; Franks,J.; El-Shesheny,R.; Walker,D.; Seiler,P.; Mukherjee,N.; Kercher,L.; McKenzie,P.; Feeroz,M.; Webby,R.J.				2020-02-22			2021-03-15
EPI_ISL_4073174	EPI1904866|A/duck/Bangladesh/44418/2020	A/duck/Bangladesh/44418/2020	H5N6	Asia / Bangladesh	Anas sp.				Barman,S.; Turner,J.C.; Hasan,M.; Akhtar,S.; Franks,J.; El-Shesheny,R.; Walker,D.; Seiler,P.; Mukherjee,N.; Kercher,L.; McKenzie,P.; Feeroz,M.; Webby,R.J.				2020-02-22	passage_history:E1		2021-03-15
EPI_ISL_4073173	EPI1904859|A/duck/Bangladesh/44484/2020	A/duck/Bangladesh/44484/2020	H5N6	Asia / Bangladesh	Anas sp.				Barman,S.; Turner,J.C.; Hasan,M.; Akhtar,S.; Franks,J.; El-Shesheny,R.; Walker,D.; Seiler,P.; Mukherjee,N.; Kercher,L.; McKenzie,P.; Feeroz,M.; Webby,R.J.				2020-02-22	passage_history:E1		2021-03-15
EPI_ISL_4073171	EPI1904847|A/duck/Bangladesh/44502/2020	A/duck/Bangladesh/44502/2020	H5N6	Asia / Bangladesh	Anas sp.				Barman,S.; Turner,J.C.; Hasan,M.; Akhtar,S.; Franks,J.; El-Shesheny,R.; Walker,D.; Seiler,P.; Mukherjee,N.; Kercher,L.; McKenzie,P.; Feeroz,M.; Webby,R.J.				2020-02-22	passage_history:E1		2021-03-15
EPI_ISL_4073156	EPI1904841|A/duck/Bangladesh/44417/2020	A/duck/Bangladesh/44417/2020	H5N6	Asia / Bangladesh	Anas sp.				Barman,S.; Turner,J.C.; Hasan,M.; Akhtar,S.; Franks,J.; El-Shesheny,R.; Walker,D.; Seiler,P.; Mukherjee,N.; Kercher,L.; McKenzie,P.; Feeroz,M.; Webby,R.J.				2020-02-22	passage_history:E1		2021-03-15
EPI_ISL_4073133	EPI1904835|A/duck/Bangladesh/44424/2020	A/duck/Bangladesh/44424/2020	H5N6	Asia / Bangladesh	Anas sp.				Barman,S.; Turner,J.C.; Hasan,M.; Akhtar,S.; Franks,J.; El-Shesheny,R.; Walker,D.; Seiler,P.; Mukherjee,N.; Kercher,L.; McKenzie,P.; Feeroz,M.; Webby,R.J.				2020-02-22	passage_history:E1		2021-03-15
EPI_ISL_4073132	EPI1904827|A/duck/Bangladesh/44469/2020	A/duck/Bangladesh/44469/2020	H5N6	Asia / Bangladesh	Anas sp.				Barman,S.; Turner,J.C.; Hasan,M.; Akhtar,S.; Franks,J.; El-Shesheny,R.; Walker,D.; Seiler,P.; Mukherjee,N.; Kercher,L.; McKenzie,P.; Feeroz,M.; Webby,R.J.				2020-02-22	passage_history:E1		2021-03-15
EPI_ISL_4073131	EPI1904821|A/duck/Bangladesh/44453/2020	A/duck/Bangladesh/44453/2020	H5N6	Asia / Bangladesh	Anas sp.				Barman,S.; Turner,J.C.; Hasan,M.; Akhtar,S.; Franks,J.; El-Shesheny,R.; Walker,D.; Seiler,P.; Mukherjee,N.; Kercher,L.; McKenzie,P.; Feeroz,M.; Webby,R.J.				2020-02-22	passage_history:E1		2021-03-15
EPI_ISL_4073130	EPI1904814|A/duck/Bangladesh/44524/2020	A/duck/Bangladesh/44524/2020	H5N6	Asia / Bangladesh	Anas sp.				Barman,S.; Turner,J.C.; Hasan,M.; Akhtar,S.; Franks,J.; El-Shesheny,R.; Walker,D.; Seiler,P.; Mukherjee,N.; Kercher,L.; McKenzie,P.; Feeroz,M.; Webby,R.J.				2020-02-22	passage_history:E1		2021-03-15
EPI_ISL_4073129	EPI1904805|A/duck/Bangladesh/44440/2020	A/duck/Bangladesh/44440/2020	H5N6	Asia / Bangladesh	Anas sp.				Barman,S.; Turner,J.C.; Hasan,M.; Akhtar,S.; Franks,J.; El-Shesheny,R.; Walker,D.; Seiler,P.; Mukherjee,N.; Kercher,L.; McKenzie,P.; Feeroz,M.; Webby,R.J.				2020-02-22	passage_history:E1		2021-03-15
EPI_ISL_4073128	EPI1904802|A/duck/Bangladesh/44432/2020	A/duck/Bangladesh/44432/2020	H5N6	Asia / Bangladesh	Anas sp.				Barman,S.; Turner,J.C.; Hasan,M.; Akhtar,S.; Franks,J.; El-Shesheny,R.; Walker,D.; Seiler,P.; Mukherjee,N.; Kercher,L.; McKenzie,P.; Feeroz,M.; Webby,R.J.				2020-02-22	passage_history:E1		2021-03-15
EPI_ISL_4073127	EPI1904796|A/duck/Bangladesh/44423/2020	A/duck/Bangladesh/44423/2020	H5N6	Asia / Bangladesh	Anas sp.				Barman,S.; Turner,J.C.; Hasan,M.; Akhtar,S.; Franks,J.; El-Shesheny,R.; Walker,D.; Seiler,P.; Mukherjee,N.; Kercher,L.; McKenzie,P.; Feeroz,M.; Webby,R.J.				2020-02-22	passage_history:E1		2021-03-15
EPI_ISL_4073123	EPI1904761|A/duck/Bangladesh/44448/2020	A/duck/Bangladesh/44448/2020	H5N6	Asia / Bangladesh	Anas sp.				Barman,S.; Turner,J.C.; Hasan,M.; Akhtar,S.; Franks,J.; El-Shesheny,R.; Walker,D.; Seiler,P.; Mukherjee,N.; Kercher,L.; McKenzie,P.; Feeroz,M.; Webby,R.J.				2020-02-22	passage_history:E1		2021-03-15
EPI_ISL_4073122	EPI1904759|A/duck/Bangladesh/44442/2020	A/duck/Bangladesh/44442/2020	H5N6	Asia / Bangladesh	Anas sp.				Barman,S.; Turner,J.C.; Hasan,M.; Akhtar,S.; Franks,J.; El-Shesheny,R.; Walker,D.; Seiler,P.; Mukherjee,N.; Kercher,L.; McKenzie,P.; Feeroz,M.; Webby,R.J.				2020-02-22	passage_history:E1		2021-03-15
EPI_ISL_4073121	EPI1904752|A/duck/Bangladesh/44433/2020	A/duck/Bangladesh/44433/2020	H5N6	Asia / Bangladesh	Anas sp.				Barman,S.; Turner,J.C.; Hasan,M.; Akhtar,S.; Franks,J.; El-Shesheny,R.; Walker,D.; Seiler,P.; Mukherjee,N.; Kercher,L.; McKenzie,P.; Feeroz,M.; Webby,R.J.				2020-02-22	passage_history:E1		2021-03-15
EPI_ISL_4073120	EPI1904744|A/duck/Bangladesh/45729/2020	A/duck/Bangladesh/45729/2020	H5N1	Asia / Bangladesh	Anas sp.				Barman,S.; Turner,J.C.; Hasan,M.; Akhtar,S.; Franks,J.; El-Shesheny,R.; Walker,D.; Seiler,P.; Mukherjee,N.; Kercher,L.; McKenzie,P.; Feeroz,M.; Webby,R.J.				2020-08-22	passage_history:E1		2021-03-15
EPI_ISL_8568483	EPI1954257|A/gadwall/Croatia/108/2021	A/gadwall/Croatia/108/2021	H5N1	Europe / Croatia / Splitsko-dalmatinska zupanija, Zaostrog, Podaca cove	Anas strepera	Vladimir Savić (Croatian Veterinary Institute / Poultry Centre)	Croatian Veterinary Institute	V-108/21	Savić, Vladimir		Croatian Veterinary Institute, Poultry Centre	V-108/21	2021-11-22		2022-01-11	2022-01-11
EPI_ISL_984691	EPI1883037|A/common buzzard/Denmark/14600-1/2020	A/common buzzard/Denmark/14600-1/2020	H5N8	Europe / Denmark / Region Syddanmark / Abenra Kommune	Buteo buteo	Charlotte Kristiane Hjulsager (Statens Serum Institute / Microbiological Diagnostic and Virology)	Statens Serum Institute		Yuan Liang, Charlotte Hjulsager	Liang Y, Nissen JN, Krog JS, Breum SØ, Trebbien R, Larsen LE, Hjulsager CK. Novel Clade 2.3.4.4b Highly Pathogenic Avian Influenza A H5N8 and H5N5 Viruses in Denmark, 2020 Viruses, , 13 ( (5)): 886, , 2021	Statens Serumm Institute		2020-11-06		2021-07-22	2021-02-14
EPI_ISL_614399	EPI1811564|A/buzzard/Germany-MV/AI02166/2020	A/buzzard/Germany-MV/AI02166/2020	H5N5	Europe / Germany / Mecklenburg-Vorpommern	Buteo buteo	Jacqueline King (Friedrich-Loeffler-Institut)	Friedrich-Loeffler-Institut	2020AI02166			Landesamt für Landwirtschaft, Lebensmittelsicherheit und Fischerei (LALLF)		2020-10-29		2020-11-05	2020-11-05
EPI_ISL_2652003	EPI1877839|A/White-Tailed Eagle/Sweden/SVA210528SZ0223/KN002027/AB-2021	A/White-Tailed Eagle/Sweden/SVA210528SZ0223/KN002027/AB-2021	H5N1	Europe / Sweden / Stockholms Lan / Ekero Kommun	Halietus albicilla	Siamak Zohari (National Veterinary Institute)	National Veterinary Institute				National Veterinary Institute, SVA		2021-05-25		2021-06-23	2021-06-23
EPI_ISL_710506	EPI1837941|A/Canada_goose/England/032697/2020	A/Canada_goose/England/032697/2020	H5N8	Europe / United Kingdom / Gloucestershire	Branta canadensis	Elliot Whittard (Animal and Plant Health Agency (APHA) / Virology Department)	Animal and Plant Health Agency (APHA)				Animal and Plant Health Agency (APHA)		2020-11-03		2020-12-18	2020-12-18
EPI_ISL_1255051	EPI1850518|A/tufted_duck/Poland/MB061/2021(H5N5)	A/tufted_duck/Poland/MB061/2021(H5N5)	H5N5	Europe / Poland / West Pomeranian Voivodeship	Aythya fuligula	Edyta Świętoń (National Veterinary Research Institut Poland, PIWet-PIB)	National Veterinary Research Institut Poland, PIWet-PIB		Swieton E., Smietanka K.		National Veterinary Research Institut Poland, PIWet-PIB		2021-02-01		2021-07-24	2021-03-15
EPI_ISL_1259399	EPI1850614|A/red knot/France/21P003249/2021	A/red knot/France/21P003249/2021	H5N3	Europe / France / Basse-Normandie / Departement de la Manche	Wild bird	Francois-Xavier Briand (ANSES Agence Nationale De Securite Sanitaire De L’alimentation / Laboratoire de Ploufragan-Plouzané)	ANSES Agence Nationale De Securite Sanitaire De L’alimentation				Anses (Ploufragan-Plouzané)		2021-01-18		2021-03-16	2021-03-16
EPI_ISL_8515483	EPI1951333|23609-21 H5	A/great egret/Czech_Republic/23609/2021	H5N1	Europe / Czech Republic / Liberecky Kraj / Okres Ceska Lipa / Heřmaničky u Dobranova, GPS:50.6571622N, 14.6006303E	Wild bird	Alexander Nagy (State Veterinary Institute Prague)	State Veterinary Institute Prague		Alexander,Nagy;Lenka,Cernikova;Martina,Stara		State Veterinary Institute Prague		2021-11-28		2022-01-09	2022-01-09
EPI_ISL_8515481	EPI1951317|23608/21 H5	A/grey heron/Czech_Republic/23608/2021	H5N1	Europe / Czech Republic / Liberecky Kraj / Okres Ceska Lipa / Heřmaničky u Dobranova, GPS:50.6571622N, 14.6006303E	Wild bird	Alexander Nagy (State Veterinary Institute Prague)	State Veterinary Institute Prague		Alexander,Nagy;Lenka,Cernikova;Martina,Stara		State Veterinary Institute Prague		2021-11-28		2022-01-09	2022-01-09
EPI_ISL_956414	EPI1843650|HA_20VIR7301-362	A/Eurasian_wigeon/Italy/20VIR7301-362/2020	H5N8	Europe / Italy / Venezia	Wild bird	Bianca Zecchin (Istituto Zooprofilattico Sperimentale Delle Venezie)	Istituto Zooprofilattico Sperimentale Delle Venezie		Zecchin, B.; Fusaro, A.; Milani, A.; Schivo, A.; Salviato, A.; Pastori, A.; Zamperin, G.; Monne, I.; Terregino, C.		Istituto Zooprofilattico Sperimentale delle Venezie, EU/OIE/Reference Laboratory and FAO Reference Centre for AI and ND	20VIR7301-362	2020-11-21		2021-02-09	2021-02-09
EPI_ISL_683752	EPI1815373|A/Eurasian_wigeon/Italy/20VIR7301-34/2020	A/Eurasian_wigeon/Italy/20VIR7301-34/2020	H5N8	Europe / Italy / Veneto / Province of Venice / Jesolo	Wild bird	Bianca Zecchin (Istituto Zooprofilattico Sperimentale Delle Venezie)	Istituto Zooprofilattico Sperimentale Delle Venezie				Istituto Zooprofilattico Sperimentale delle Venezie, EU/OIE/Reference Laboratory and FAO Reference Centre for AI and ND	20VIR7301-34	2020-11-21		2020-12-10	2020-12-09
EPI_ISL_683751	EPI1815381|A/Eurasian_wigeon/Italy/20VIR7301-31/2020	A/Eurasian_wigeon/Italy/20VIR7301-31/2020	H5N8	Europe / Italy / Veneto / Province of Venice / Jesolo	Wild bird	Bianca Zecchin (Istituto Zooprofilattico Sperimentale Delle Venezie)	Istituto Zooprofilattico Sperimentale Delle Venezie				Istituto Zooprofilattico Sperimentale delle Venezie, EU/OIE/Reference Laboratory and FAO Reference Centre for AI and ND	20VIR7301-31	2020-11-21		2020-12-10	2020-12-09
EPI_ISL_683593	EPI1815150|A/Eurasian_wigeon/Italy/20VIR7139-121/2020	A/Eurasian_wigeon/Italy/20VIR7139-121/2020	H5N8	Europe / Italy / Veneto / Province of Rovigo / Valle Ca' Zuliani	Wild bird	Bianca Zecchin (Istituto Zooprofilattico Sperimentale Delle Venezie)	Istituto Zooprofilattico Sperimentale Delle Venezie	isolate from 20VIR7139-7	Zecchin, B.; Fusaro, A.; Pastori, A.; Milani, A.; Salviato, A.; Schivo, A.; Monne, I.; Terregino, C.		Istituto Zooprofilattico Sperimentale delle Venezie, EU/OIE/Reference Laboratory and FAO Reference Centre for AI and ND	20VIR7139-121	2020-11-14		2020-12-10	2020-12-09
EPI_ISL_683592	EPI1815142|A/Eurasian_wigeon/Italy/20VIR7301-206/2020	A/Eurasian_wigeon/Italy/20VIR7301-206/2020	H5N1	Europe / Italy / Veneto / Province of Venice / Jesolo	Wild bird	Bianca Zecchin (Istituto Zooprofilattico Sperimentale Delle Venezie)	Istituto Zooprofilattico Sperimentale Delle Venezie		Zecchin, B.; Fusaro, A.; Pastori, A.; Milani, A.; Salviato, A.; Schivo, A.; Monne, I.; Terregino, C.		Istituto Zooprofilattico Sperimentale delle Venezie, EU/OIE/Reference Laboratory and FAO Reference Centre for AI and ND	20VIR7301-206	2020-11-21		2020-12-09	2020-12-09
EPI_ISL_5863359	EPI1924189|A/mallard/Georgia/DT-23072/2020	A/mallard/Georgia/DT-23072/2020	H5N8	Asia / Georgia	Mallard	Nicola Lewis (Royal Veterinary College)	Royal Veterinary College		Fouchier, R.A.M.; Vuong, O.; Scheuer, R.D.; Lopes, S.; Lewis, N.S.		Erasmus Medical Center		2020-10-27		2021-11-02	2021-11-02
EPI_ISL_5863358	EPI1924181|A/mallard/Georgia/DT-22360/2020	A/mallard/Georgia/DT-22360/2020	H5N8	Asia / Georgia	Mallard	Nicola Lewis (Royal Veterinary College)	Royal Veterinary College		Fouchier, R.A.M.; Vuong, O.; Scheuer, R.D.; Lopes, S.; Lewis, N.S.		Erasmus Medical Center		2020-10-02		2021-11-02	2021-11-02
EPI_ISL_5863089	EPI1924173|A/mallard/Georgia/DT-22620/2020	A/mallard/Georgia/DT-22620/2020	H5N8	Asia / Georgia	Mallard	Nicola Lewis (Royal Veterinary College)	Royal Veterinary College		Fouchier, R.A.M.; Vuong, O.; Scheuer, R.D.; Lopes, S.; Lewis, N.S.		Erasmus Medical Center		2020-10-12		2021-11-02	2021-11-02
EPI_ISL_1263541	EPI1850647|A/mallard/France/20P017917/2020	A/mallard/France/20P017917/2020	H5N3	Europe / France / Basse-Normandie / Departement du Calvados	Mallard	Francois-Xavier Briand (ANSES Agence Nationale De Securite Sanitaire De L’alimentation / Laboratoire de Ploufragan-Plouzané)	ANSES Agence Nationale De Securite Sanitaire De L’alimentation				Anses (Ploufragan-Plouzané)		2020-12-07		2021-03-17	2021-03-17
EPI_ISL_683594	EPI1815159|A/environment/Italy/20VIR7139-124/2020	A/mallard/Italy/20VIR7139-124_feather/2020	H5N8	Europe / Italy / Veneto / Province of Rovigo / Valle Ca' Zuliani	Mallard	Bianca Zecchin (Istituto Zooprofilattico Sperimentale Delle Venezie)	Istituto Zooprofilattico Sperimentale Delle Venezie	isolate from 20VIR7139-108	Zecchin, B.; Fusaro, A.; Pastori, A.; Milani, A.; Salviato, A.; Schivo, A.; Monne, I.; Terregino, C.		Istituto Zooprofilattico Sperimentale delle Venezie, EU/OIE/Reference Laboratory and FAO Reference Centre for AI and ND	20VIR7139-124	2020-11-14		2020-12-15	2020-12-09
EPI_ISL_654958	EPI1814606|A/mallard/Italy/20VIR7139-73/2020	A/mallard/Italy/20VIR7139-73/2020	H5N8	Europe / Italy / Veneto / Province of Rovigo / Porto Tolle, Ca' Zuliani	Mallard	Bianca Zecchin (Istituto Zooprofilattico Sperimentale Delle Venezie)	Istituto Zooprofilattico Sperimentale Delle Venezie		Zecchin, B.; Fusaro, A.; Pastori, A.; Milani, A.; Salviato, A.; Schivo, A.;Monne, I.; Terregino, C.		Istituto Zooprofilattico Sperimentale delle Venezie, EU/OIE/Reference Laboratory and FAO Reference Centre for AI and ND		2020-11-14		2020-12-10	2020-11-25
EPI_ISL_1259397	EPI1850606|A/curlew/France/21P003648/2021	A/curlew/France/21P003648/2021	H5N3	Europe / France / Basse-Normandie / Departement de la Manche	Eurasian curlew	Francois-Xavier Briand (ANSES Agence Nationale De Securite Sanitaire De L’alimentation / Laboratoire de Ploufragan-Plouzané)	ANSES Agence Nationale De Securite Sanitaire De L’alimentation				Anses (Ploufragan-Plouzané)		2021-01-22		2021-03-16	2021-03-16
EPI_ISL_984694	EPI1883062|A/graylag goose/Denmark/14535-1/2020	A/graylag goose/Denmark/14535-1/2020	H5N8	Europe / Denmark / Region Nordjylland / Alborg	Greylag goose	Charlotte Kristiane Hjulsager (Statens Serum Institute / Microbiological Diagnostic and Virology)	Statens Serum Institute		Yuan Liang, Charlotte Hjulsager	Liang Y, Nissen JN, Krog JS, Breum SØ, Trebbien R, Larsen LE, Hjulsager CK. Novel Clade 2.3.4.4b Highly Pathogenic Avian Influenza A H5N8 and H5N5 Viruses in Denmark, 2020 Viruses, , 13 ( (5)): 886, , 2021	Statens Serumm Institute		2020-11-09		2021-07-22	2021-02-14
EPI_ISL_956411	EPI1843634|HA_20VIR7660-6	A/greylag_goose/Italy/20VIR7660-6/2020	H5N8	Europe / Italy / Venezia	Greylag goose	Bianca Zecchin (Istituto Zooprofilattico Sperimentale Delle Venezie)	Istituto Zooprofilattico Sperimentale Delle Venezie		Zecchin, B.; Fusaro, A.; Milani, A.; Schivo, A.; Salviato, A.; Pastori, A.; Zamperin, G.; Monne, I.; Terregino, C.		Istituto Zooprofilattico Sperimentale delle Venezie, EU/OIE/Reference Laboratory and FAO Reference Centre for AI and ND	20VIR7660-6	2020-11-29		2021-02-09	2021-02-09
EPI_ISL_710508	EPI1837925|A/Greylag_goose/England/033100/2020	A/Greylag_goose/England/033100/2020	H5N8	Europe / United Kingdom / Gloucestershire	Greylag goose	Elliot Whittard (Animal and Plant Health Agency (APHA) / Virology Department)	Animal and Plant Health Agency (APHA)				Animal and Plant Health Agency (APHA)		2020-10-30		2020-12-18	2020-12-18
EPI_ISL_710507	EPI1837891|A/Greylag_goose/England/032698/2020	A/Greylag_goose/England/032698/2020	H5N8	Europe / United Kingdom / Gloucestershire	Greylag goose	Elliot Whittard (Animal and Plant Health Agency (APHA) / Virology Department)	Animal and Plant Health Agency (APHA)				Animal and Plant Health Agency (APHA)		2020-11-03		2020-12-18	2020-12-18
EPI_ISL_632318	EPI1812399|A/greylag goose/Netherlands/20016879-001/2020	A/greylag goose/Netherlands/20016879-001/2020	H5N8	Europe / Netherlands / Provincie Friesland / Earnewald	Greylag goose	Rene Heutink (Wageningen Bioveterinary Research)	Wageningen Bioveterinary Research	20016879-001	Beerens, Nancy; Harders, Frank; Verschuren-Pritz, Sylvia; Roose, Marit; Germeraad, Evelien; Engelsma, Marc; Bossers, Alex; Heutink, Rene		Wageningen Bioveterinary Research		2020-11-01		2020-11-12	2020-11-11
EPI_ISL_8515482	EPI1951325|23608/21-1K H5	A/grey heron/Czech_Republic/23608-1K/2021	H5N1	Europe / Czech Republic / Liberecky Kraj / Okres Ceska Lipa / Heřmaničky u Dobranova, GPS: 50.6571622N, 14.6006303E	Wild birds	Alexander Nagy (State Veterinary Institute Prague)	State Veterinary Institute Prague				State Veterinary Institute Prague	Alexander,Nagy;Lenka,Cernikova;Martina,Stara	2021-11-28		2022-01-09	2022-01-09
EPI_ISL_7597827	EPI1942410|A/Podiceps_cristatus/Belgium/12659_0015/2020	A/Podiceps_cristatus/Belgium/12659_0015/2020	H5N8	Europe / Belgium / Provincie Oost-Vlaanderen / Gent (Blaarmeersen)	Great crested grebe	Steven Van Borm (Sciensano, Department of Animal Infectious Diseases / Animal Infectious Diseases)	Sciensano, Department of Animal Infectious Diseases		Van Borm, Steven; Vandenbussche, Frank; Roupie, Virginie; Lambrecht, Benedicte; Steensels, Mieke		Sciensano - Animal Infectious Diseases		2020-11-24		2021-12-13	2021-12-13
EPI_ISL_833248	EPI1841913|A/Muscovy duck/China/FJFZ21/H5N6/2020	A/Muscovy duck/China/FJFZ21/H5N6/2020	H5N6	Asia / China / Fujian Province	Teal	Rui Zhang (Fujian Agriculture and Forestry University)	Fujian Agriculture and Forestry University				Institute of animal husbandry and veterinary medicine, Fujian Academy of Agricultural Sciences		2020-08-12		2021-01-18	2021-01-18
EPI_ISL_6795228	EPI1931928|A/teal/Samara/Bolshechernigovsky/2021	A/teal/Samara/Bolshechernigovsky/2021	H5N1	Europe / Russian Federation / Samara Oblast	Teal				Sindryakova,I.; Kolbasova,O.; Kudryashov,D.; Nefedeva,M.; Titov,I.				2021-10-13			2021-10-20
EPI_ISL_2932682	EPI1882560|A/pigeon/Petropavlovsk/15-20-B-Talg-5/2020	A/pigeon/Kazakhstan/15-20-B-Talg-5/2020	H5N8	Asia / Kazakhstan / North Kazakhstan / Petropavlovsk city	Dove	Alexandr Shevtsov (National Center of Biotechnology Republic of Kazakhstan)	National Center of Biotechnology Republic of Kazakhstan	Talg-5	Asylulan,Amirgazin; Alexandr,Shevtsov; Karibayev,Talgat; Tashkenbayev,Arman; Suraganova,Fariza; Kozhakhmetova,Tamila		National Veterinary Reference Center	15-20-B	2020-09-15		2021-08-03	2021-07-14
EPI_ISL_4061063	EPI1895083|A/Red knot/Delaware Bay/404/2020	A/Red knot/Delaware Bay/404/2020	H5N3	North America / United States	Calidris canutus				Direct Submission				2020-05-29	passage_history:E1		2021-04-06
EPI_ISL_654851	EPI1814481|201107_19_H5N6_HA_Seg4	A/muscovy duck/Thanh Hoa/892VTC/2020	H5N6	Asia / Vietnam / Tinh Thanh Hoa / Hung Loc	Cairina moschata	Natalia Goncharova (State Research Center of Virology and Biotechnology (VECTOR) / Emerging Zoonotic Diseases and Influenza)	State Research Center of Virology and Biotechnology (VECTOR)				State Research Center of Virology and Biotechnology (VECTOR)		2020-02-21		2020-11-25	2020-11-25
[truncated: 98 more rows]
